# Supplementary material for: A bispecific antibody exhibits broad neutralization against SARS-CoV-2 Omicron variants XBB.1.16, BQ.1.1 and sarbecoviruses
Source: Nat Commun. 2024 Jun 15;15:5127. doi: 10.1038/s41467-024-49096-1 (PMC11180174; doi:10.1038/s41467-024-49096-1)
Supplement: Supplementary file 4 — Source data [file 41467_2024_49096_MOESM4_ESM.xlsx]

## Sheet: Figure 1a
	Fig. 1. Isolation of BQ.1.1 and XBB.1.5 neutralizing antibody 7F3 from COVID-19 convalescent individuals.
	(a) Binding specificity of 7F3 to the RBDs of SARS-CoV-2, Delta, BA.1, BA.5, BF.7, BQ.1.1, XBB, XBB.1.5, and XBB.1.16 as measured in an ELISA. LY-CoV1404 and GW01 were used as controls.
		RBD binding (OD405)
	7F3 Conc. (nM)	WT-RBD	Delta-RBD	BA.1-RBD	BA.5-RBD	XBB-RBD	BQ.1.1-RBD	XBB.1.5-RBD	XBB.1.16-RBD	BF.7-RBD
	333.33	3.993	3.987	4	3.971	3.991	3.94	4	4	3.898
	66.67	3.966	3.989	3.957	3.97	4	4	4	4	3.877
	13.33	3.979	4	2.154	2.835	3.845	3.987	3.89	3.906	3.726
	2.67	3.974	3.984	0.467	1.243	2.801	3.892	2.237	1.796	2.232
	0.533	3.986	3.921	0.268	0.359	0.783	2.479	1.425	0.378	0.605
	0.1067	3.664	3.583	0.136	0.147	0.242	0.636	0.826	0.191	0.2
	0.02133	1.558	1.516	0.112	0.108	0.118	0.2	0.439	0.223	0.119
	0.00427	0.426	0.446	0.102	0.095	0.104	0.153	0.277	0.129	0.101
		RBD binding (OD405)
	GW01 Conc. (nM)	WT-RBD	Delta-RBD	BA.1-RBD	BA.5-RBD	XBB-RBD	BQ.1.1-RBD	XBB.1.5-RBD	XBB.1.16-RBD	BF.7-RBD
	333.33	3.964	3.987	4	1.039	0.571	1.925	3.97	3.951	3.915
	66.67	3.948	4	3.998	0.568	0.322	1.37	3.818	3.802	3.912
	13.33	3.947	3.967	3.701	0.189	0.15	0.336	2.001	1.545	3.849
	2.67	3.906	3.949	1.693	0.139	0.113	0.191	0.748	0.407	3.133
	0.533	3.863	3.901	0.463	0.118	0.108	0.137	0.354	0.159	1.236
	0.1067	2.98	3.088	0.209	0.107	0.099	0.108	0.421	0.129	0.348
	0.02133	1.128	1.206	0.25	0.099	0.09	0.101	0.282	0.178	0.146
	0.00427	0.441	0.468	0.145	0.106	0.101	0.101	0.14	0.124	0.117
		RBD binding (OD405)
	LY-CoV1404 Conc. (nM)	WT-RBD	Delta-RBD	BA.1-RBD	BA.5-RBD	XBB-RBD	BQ.1.1-RBD	XBB.1.5-RBD	XBB.1.16-RBD	BF.7-RBD
	333.33	3.993	4	4	4	0.244	0.42	0.468	0.444	3.958
	66.67	4	4	4	4	0.201	0.213	0.423	0.233	3.962
	13.33	3.989	4	4	4	0.132	0.151	0.319	0.155	3.967
	2.67	3.99	4	4	3.997	0.128	0.139	0.16	0.156	3.978
	0.533	3.95	3.997	3.986	3.993	0.124	0.121	0.148	0.169	3.905
	0.1067	3.612	3.9	3.898	3.724	0.12	0.118	0.149	0.165	3.188
	0.02133	1.512	2.573	2.095	1.418	0.116	0.194	0.143	0.169	1.216
	0.00427	0.482	0.768	0.522	0.339	0.148	0.2	0.182	0.13	0.375

## Sheet: Figure 1b
	Fig. 1. Isolation of BQ.1.1 and XBB.1.5 neutralizing antibody 7F3 from COVID-19 convalescent individuals.
	(b) Binding affinity KD values of 7F3 to the RBDs of SARS-CoV-2 variants as measured by BLI. LY-CoV1404 and GW01 were used as controls.
	Protein	Ab	KD (M)	KD Error	kon(1/Ms)	kon Error	kdis(1/s)	kdis Error
	SARS-CoV-2 RBD	7F3	<1.0E-12	3.179e-09	192200	19740	<1.0E-07	/
		GW01	4.221e-10	3.744e-11	139600	3138	5.892e-05	5.056e-06
		LY-CoV1404	<1.0E-12	<1.0E-12	79060	3843	<1.0E-07	/
	Delta RBD	7F3	2.076e-08	3.779e-10	44010	474.7	0.0009136	1.34e-05
		GW01	<1.0E-12	1.329e-12	128300	5121	<1.0E-07	/
		LY-CoV1404	<1.0E-12	6.618e-11	243800	15850	<1.0E-07	/
	BA.1 RBD	7F3	N.D.
		GW01	1.732e-06	1.582e-07	9545	80.37	0.01653	0.001503
		LY-CoV1404	<1.0E-12	7.124e-10	32170	4299	<1.0E-07	/
	BA.5 RBD	7F3	N.D.
		GW01	7.479e-08	3.832e-09	42320	1397	0.003165	0.000124
		LY-CoV1404	<1.0E-12	<1.0E-12	40450	3132	<1.0E-07	/
	BF.7 RBD	7F3	1.283e-06	2.823e-07	32120	789.4	0.04121	0.009011
		GW01	3.301e-08	1.108e-09	21110	426.2	0.0006968	1.869e-05
		LY-CoV1404	<1.0E-12	2.968e-12	46790	3142	<1.0E-07	/
	BQ.1.1 RBD	7F3	2.41e-08	3.898e-10	79760	1044	0.001922	1.827e-05
		GW01	5.616e-07	1.112e-07	103200	3599	0.05793	0.01129
		LY-CoV1404	6.059e-07	4.797e-08	90250	1393	0.05468	0.004246
	XBB RBD	7F3	1.989e-08	1.03e-08	56570	5655	0.001125	0.0005717
		GW01	N.D.
		LY-CoV1404	N.D.
	XBB.1.5 RBD	7F3	2.582e-09	1.114e-08	33330	34210	8.605e-05	0.0003608
		GW01	1.663e-06	3.173e-07	26080	689.9	0.04336	0.008195
		LY-CoV1404	N.D.
	XBB.1.16 RBD	7F3	2.861e-08	1.221e-09	167700	4613	0.004798	0.0001565
		GW01	<1.0E-12	<1.0E-12	55060	5794	<1.0E-07	/
		LY-CoV1404	N.D.

## Sheet: Figure 1c
	Fig. 1. Isolation of BQ.1.1 and XBB.1.5 neutralizing antibody 7F3 from COVID-19 convalescent individuals.
	c Neutralizing activities of 7F3, LY-CoV1404, GW01, and the combination of 7F3 and GW01 at the ratio of 1:1 against pseudotyped SARS-CoV-2 subvariants as well as sarbecoviruses.
Conc.(nM)	LY1404(µg/ml)	WT		Alpha		Beta		Delta		BA.1		BA.2.12.1		BA.2.75		BL.1		BA.2.75.2		BN.2.1		CA.1		BA.2.75.4		BR.1		CH1.1		XBB		XBB.1.5		XBB.1.16		XBB.1.16.1		BA.5		BF.7		BA.4.6		BA.5.1.12		BA.5.6.2		BU.1
333.333	50	94.3559	99.6565	89.1438	87.9344	96.6305	96.5245	98.224	98.9635	98.165	99.326	99.3163	98.1785	88.3143	94.801	99.855	96.3107	91.8575	94.447	79.5153	79.0726	66.744	65.637	99.7415	99.7074	55.3353	56.5479	82.7836	85.0584	37.6455	25.3362	14.8027	-1.92778	2.29938	7.21283	0.310882	6.01181	97.8798	95.5695	95.9025	92.2323	99.9799	99.8228	83.3053	82.7555	38.9154	10.5938	97.1476	91.2414
66.667	10	95.9202	98.2732	80.6507	90.8426	95.8594	98.1127	98.7106	97.3192	98.405	98.339	97.1181	95.9803	88.3872	89.0892	96.9799	95.8228	97.4584	91.5417	77.7124	77.5325	58.496	66.115	92.8254	87.5215	51.6353	51.3449	81.2008	82.61	10.5987	12.3126	18.9822	30.9018	19.1209	3.34501	3.57514	15.9334	94.8674	86.6669	92.9893	95.9047	95.5934	95.1512	81.8073	76.3379	11.3229	9.46877	88.609	92.289
13.333	2	97.407	93.3087	80.4131	84.4793	96.3056	97.5028	98.0311	94.0941	97.438	95.88	94.9509	97.7064	84.1432	87.2476	93.9843	89.1779	91.5908	93.8329	70.8336	69.0524	52.056	63.041	83.8682	73.0807	48.8755	48.3213	62.8499	79.7868	10.7485	16.1499	25.3577	31.3322	-5.40582	3.68002	4.16601	3.41923	92.4575	91.4767	89.4336	93.6497	89.789	94.5179	59.6474	63.4177	39.0294	11.8565	83.13	80.56
2.667	0.4	93.1794	94.6791	72.6503	82.895	96.4019	96.1291	94.5039	98.2576	94.486	78.997	94.6955	96.8395	84.2365	85.9815	87.0952	90.995	91.7	93.7403	22.4967	21.7191	52.669	55.92	62.4106	63.1882	49.2606	43.1215	19.3739	29.6886	13.492	16.9597	32.8596	29.9497	25.9784	18.5727	9.20905	25.3245	96.3661	93.4334	93.0215	94.6443	91.2617	91.85	43.0409	46.0638	40.4259	14.7376	58.713	66.2
0.533	0.08	95.2221	87.0255	81.8125	87.859	97.0727	94.1808	95.3776	97.934	74.598	67.289	93.323	92.9065	76.4576	75.163	85.3368	88.2968	81.0759	81.5941	21.7895	20.6791	12.529	41.557	41.8186	38.9576	31.5278	30.0241	19.4314	10.1404	40.352	9.63853	45.3886	44.2285	-18.1057	27.4961	3.86939	26.2638	90.8194	82.8977	94.3464	93.1343	99.1531	92.7755	28.0252	15.4131	34.9743	12.3023	13.887	41.47
0.107	0.016	77.6653	81.3628	64.3595	78.1951	97.3391	94.0845	96.2837	93.5008	69.881	56.109	91.0654	92.1181	74.4564	69.1594	55.0989	63.067	35.0279	38.0296	22.3647	29.0895	-7.936	-4.845	10.2568	21.8024	34.8907	31.4669	-1.79174	58.5648	41.2988	6.46233	20.5777	22.355	10.1264	-18.9432	7.32142	15.7656	81.8831	73.27	79.6404	73.5478	63.5564	73.5489	-45.6958	28.3376	32.0173	8.88687	-8.662	8.662
0.021	0.0032	53.7736	70.0388	18.892	47.5402	75.5451	80.0997	36.0585	60.0094	51.823	50.208	50.3842	49.8129	46.3167	46.9732	35.2835	40.883	21.0258	21.4745	21.989	25.8566	29.112	41.049	18.1968	18.1968	40.1652	44.8612	10.3332	-3.36378	27.2473	6.03584	16.9934	19.5514	6.96919	2.63946	-4.49781	1.44603	38.8215	39.5192	28.0959	28.0959	25.3959	25.3959	6.01502	-6.01502	7.93049	2.49228	4.421	3.126
0.004	0.00064	42.2539	45.1952	39.7511	13.8224	-2.63118	38.1998	31.3233	-21.8907	20.282	21.04	29.323	12.9065	26.2365	-14.9815	20.1602	20.1602	12.3805	10.3881	12.9854	11.8637	-17.256	-9.374	3.55858	6.3249	23.4905	15.0506	-7.97814	-0.305907	13.6568	10.1554	14.7949	3.4153	-19.7655	17.8976	1.94658	15.6995	16.7508	14.0262	-8.62382	-3.1543	10.5964	-20.991	6.82013	-24.5147	-15.5593	15.5593	3.673	4.278
Conc.(nM)	7F3(µg/ml)	WT		Alpha		Beta		Delta		BA.1		BA.2.12.1		BA.2.75		BL.1		BA.2.75.2		BN.2.1		CA.1		BA.2.75.4		BR.1		CH1.1		XBB		XBB.1.5		XBB.1.16		XBB.1.16.1		BA.5		BF.7		BA.4.6		BA.5.1.12		BA.5.6.2		BU.1
333.333	50	97.6461	99.0771	97.3066	93.82	99.7621	97.3329	98.2129	98.2123	60.0638	69.0238	55.0629	64.7052	94.0329	95.0351	96.374	95.2368	62.7799	83.0354	97.705	98.0425	27.0821	49.2088	97.1099	94.2588	92.3727	93.591	45.7847	26.5027	46.4324	62.0944	81.7794	97.1303	85.9836	74.9327	83.3193	73.824	78.76	69.6429	60.1492	70.7784	42.733	28.4257	-22.5975	7.84914	-10.5637	-4.25316	69.0245	72.6409
66.667	10	96.9984	99.9911	95.8691	95.7321	95.1803	97.1329	98.5692	99.1131	51.6918	51.0063	30.4249	33.2834	91.6804	86.7051	94.003	92.5526	30.0956	30.2617	95.3966	87.4452	4.03509	-8.74827	94.1163	91.3388	93.8973	91.6126	27.5257	19.877	51.4968	55.2028	72.018	87.9668	67.0946	76.0635	65.1536	65.3854	52.8663	50.3165	55.8188	61.795	20.7743	17.8784	10.3762	-4.30018	25.9007	32.025	67.4096	70.3483
13.333	2	99.4993	100.018	95.8236	94.6932	96.6281	97.0136	98.2228	98.7417	10.9686	11.044	20.969	23.5718	85.2438	85.6864	87.72	86.3564	24.9866	29.1257	66.6014	70.7054	19.0712	29.6959	97.8335	93.9578	83.84	85.6843	-1.14364	13.4463	35.7204	43.4093	64.1847	72.8511	45.9099	51.2388	40.0249	45.6763	30.5574	21.3082	47.9973	45.0459	2.39878	-15.2558	-10.1925	-7.75974	27.4823	-3.05115	49.8928	48.5842
2.667	0.4	89.8996	89.5794	92.8684	93.887	98.572	95.4412	97.1938	98.713	1.25786	2.03774	18.2769	18.0593	83.1806	75.9342	72.7455	65.8443	-15.6528	0.605292	48.7951	45.5012	23.2677	18.0988	92.2692	77.3476	75.4706	71.6323	7.52285	-14.0382	22.107	35.4767	60.6443	72.5823	38.4212	7.49108	32.3388	21.1039	18.7673	1.00142	13.1676	6.04942	5.15069	-5.21114	-0.086262	0.573799	3.46852	11.4028	24.0426	32.1299
0.533	0.08	79.0392	80.4779	95.7375	94.7472	74.9867	77.3675	98.6392	98.7578	10.8931	-10.6918	16.8131	19.3384	66.9415	66.1823	38.2777	26.4987	-2.00858	17.0561	-6.36517	35.5788	0.511966	1.57522	74.5539	53.5372	48.226	55.2399	5.39439	11.2002	12.6463	26.769	42.6263	48.3367	26.9189	27.2101	13.5578	10.3059	30.374	17.1432	46.4254	9.73237	25.4794	31.281	21.1048	7.84914	12.1268	-2.27969	3.4274	22.5218
0.107	0.016	76.3375	66.1026	70.631	70.6552	67.9466	65.9524	77.1447	86.6362	20.7799	42.7925	4.57122	8.07573	26.8489	27.6977	8.71504	22.5343	40.2729	14.5954	-7.06716	23.537	18.1398	27.7965	45.0667	49.6195	25.6628	10.8083	7.52182	0.890987	4.3926	24.3439	41.8739	47.329	39.023	-2.9047	1.60045	9.31572	7.90716	34.3535	23.8724	15.1954	-5.31804	7.39815	9.34738	-4.21217	6.79161	-6.07199	8.51453	30.7932
0.021	0.0032	62.7663	57.8986	30.0358	32.6461	50.0876	57.5655	46.2172	31.3269	16.9182	22.8931	3.18915	7.18193	19.5192	16.859	-17.6836	12.0609	10.6772	14.2687	3.36216	-9.72239	19.9552	33.8144	43.3321	24.0991	30.406	19.2625	0.81055	-3.65779	2.62351	9.79071	37.6482	49.1093	1.60402	26.2248	21.3028	7.61517	8.43943	-12.6371	-15.7886	11.2824	9.58931	11.9993	-34.7535	18.8279	38.5746	28.0895	7.12358	11.4584
0.004	0.00064	11.0771	11.8284	28.8126	24.2539	39.0639	15.0771	20.8284	27.5336	15.5572	33.1961	1.58459	1.79772	16.3929	34.7595	9.28907	-5.91753	6.10409	1.82907	6.8299	-12.0437	11.6961	25.9414	24.951	27.6634	-4.3181	15.753	-14.462	-28.6652	-12.5908	3.48265	32.8985	44.7694	28.7922	30.9762	37.1086	26.0033	1.43073	20.9442	14.4778	-25.7349	-11.6959	3.79191	4.09302	-4.98605	6.29424	28.7503	10.2592	9.07962
Conc.(nM)	GW01(µg/ml)	WT		Alpha		Beta		Delta		BA.1		BA.2.12.1		BA.2.75		BL.1		BA.2.75.2		BN.2.1		CA.1		BA.2.75.4		BR.1		CH1.1		XBB		XBB.1.5		XBB.1.16		XBB.1.16.1		BA.5		BF.7		BA.4.6		BA.5.1.12		BA.5.6.2		BU.1
333.333	50	99.9099	97.5168	98.065	100.002	92.8869	98.0269	99.3669	99.6621	18.7296	19.9237	5.18198	10.0158	29.2837	9.76586	3.01542	4.31549	15.9669	9.86654	6.1964	9.98511	34.104	9.47787	-41.4904	3.20962	21.0578	19.8799	25.0955	22.6741	10.8479	11.0944	37.7978	-12.3567	25.4755	-14.0298	11.5717	23.7274	57.3836	51.7845	60.4028	60.5213	9.77889	-8.57814	-4.30646	-3.2	-12.2156	23.1605	9.87819	9.92344
66.667	10	90.2755	95.1467	98.044	99.628	92.7412	93.36	99.74	99.9986	31.2201	10.0939	3.9907	9.94571	-14.3058	9.60503	-9.14176	2.7627	15.2904	10.0393	4.38346	9.87141	-6.16657	9.91574	-10.3192	10.008	43.6648	3.9952	45.4125	29.9694	57.8626	22.5426	41.5621	-13.5055	47.7906	2.29172	14.4301	4.18095	18.9878	18.6657	20.9125	17.3484	25.468	5.21598	-9.28731	-2.0093	16.956	11.5984	24.0495	37.0188
13.333	2	84.5164	82.5401	96.643	94.326	88.8414	91.2833	99.436	99.853	-6.38994	10.1239	-0.674998	10.1278	5.9385	9.55584	30.7452	20.2657	34.2628	9.25519	3.47663	10.1841	35.1163	18.3054	95.2673	20.1969	35.8251	10.1233	14.262	31.8903	23.8789	50.2841	26.7085	9.25601	31.1887	-0.296002	12.6224	14.8954	16.3388	17.567	13.2188	17.7269	23.3786	18.3023	-14.7648	-51.7209	7.83195	5.22704	28.5529	45.2664
2.667	0.4	70.9679	56.7324	90.137	75.926	81.5464	80.9303	98.029	97.9739	21.4843	6.94019	22.3016	10.0438	8.36726	6.90955	41.3881	19.6453	23.1238	9.88032	-1.98685	4.40452	11.7436	2.15504	50.6793	28.1617	21.6301	1.27254	17.6313	23.6672	18.1084	36.8278	31.4041	21.6085	31.5886	14.6006	4.99494	27.1028	9.20928	10.0968	12.8818	12.7507	-10.1177	1.54204	10.305	-2.15814	28.3944	15.5973	29.2468	39.1437
0.533	0.08	55.0109	65.6103	64.024	60.953	65.4102	65.4722	66.285	79.8768	-8.93082	9.93205	-3.3157	8.28958	16.0372	28.5508	26.3923	23.4722	48.2529	7.87532	-5.87324	6.96496	10.5541	1.13278	73.3248	10.4985	-16.1197	3.91687	23.636	36.6205	25.5118	29.0028	71.0158	13.539	-7.69146	35.3116	2.9708	13.857	0.646696	1.37299	3.64802	3.14197	13.1643	-3.10094	20.8618	-50.5302	20.8045	11.1974	34.7325	40.2766
0.107	0.016	35.6647	64.7457	29.49	49.727	40.3018	30.8969	39.199	48.8998	-0.327044	1.831	44.9479	7.30783	22.0935	33.5678	32.8815	4.31736	36.404	9.4922	15.3048	5.77618	10.4999	11.0566	56.1011	6.74241	42.0217	2.23542	18.8505	27.1993	13.8886	-3.69815	20.1809	-13.0203	30.6647	33.3903	21.5781	13.6608	-0.646696	7.89901	5.93207	1.74679	8.90264	-9.42079	-3.03244	4.98605	27.6071	12.0328	32.3603	56.4554
0.021	0.0032	23.6448	25.2506	2.348	24.42	12.756	19.457	25.473	19.8392	37.5411	6.09271	31.4239	35.0665	9.44987	12.862	-13.4192	7.54814	4.9124	13.6618	8.99961	1.83782	34.0939	30.5851	37.3156	4.33807	16.8929	2.79196	22.1052	31.2038	7.68355	13.2457	22.077	2.72564	29.4927	21.2331	23.574	20.8342	3.83192	8.23448	4.4609	1.6382	-8.04727	-12.2268	-46.5116	-12.4279	-6.892	9.05563	28.2085	30.3808
0.004	0.00064	15.8091	10.5827	4.196	3.655	-24.511	10.3095	14.944	6.69711	5.35372	19.2098	-0.01401	-28.608	-21.8617	9.19044	23.8683	18.5728	-15.4837	10.7158	12.3537	-18.3823	27.8398	17.4115	20.2426	27.168	8.31119	8.99004	14.3454	35.747	18.4851	-12.9894	55.2642	-8.24662	45.0833	16.3932	17.4602	28.0716	-6.98599	-3.44458	1.7877	1.4759	-3.60653	2.37626	-20.9116	-29.9907	8.83601	6.51914	-4.86129	11.1773
Conc.(nM)	7F3+GW01 (µg/ml)	WT		Alpha		Beta		Delta		BA.1		BA.2.12.1		BA.2.75		BL.1		BA.2.75.2		BN.2.1		CA.1		BA.2.75.4		BR.1		CH1.1		XBB		XBB.1.5		XBB.1.16		XBB.1.16.1		BA.5		BF.7		BA.4.6		BA.5.1.12		BA.5.6.2		BU.1
333.333	50	97.998	99.775	97.266	91	80.907	86.574	99.7573	97.7812	59.1699	56.1699	70.3034	73.0529	89.7739	89.806	96.6348	90.6348	69.7552	68.5526	93.1826	94.4461	65.8798	60.3637	99.2074	99.8476	96.781	99.944	14.4124	8.95513	61.737	55.263	71.0708	64.6617	87.7308	91.5892	63.0601	67.4447	61.2246	65.8515	84.1174	83.2095	54.0135	56.126	1.38473	-14.5116	15.0458	2.22916	60.5132	63.9313
66.667	10	99.512	100.004	93.7893	91.7098	75.9828	79.7496	99.9404	95.4389	39.7233	37.6586	46.921	43.6944	85.7731	89.9687	96.4864	93.4864	52.4962	52.3828	78.7918	73.4028	20.5528	20.1945	98.7456	99.9332	94.2035	90.0592	14.1514	6.48033	50.138	51.57	77.7284	77.8628	80.3295	84.5381	58.3029	55.1573	55.3355	50.8974	56.774	55.918	35.469	30.5922	7.67103	7.36744	23.625	20.8975	52.7374	50.2631
13.333	2	98.868	99.287	90.3718	95.8661	85.3574	69.9785	99.1166	94.4321	32.7799	31.3795	15.4311	15.9971	66.8813	66.6445	84.2992	80.2992	45.272	40.3714	68.3699	63.9049	18.3979	20.9289	91.1251	89.8441	82.4116	88.5734	19.6373	7.82608	48.116	13.637	78.4607	71.0976	41.5851	45.6296	24.2459	29.8686	40.8558	38.3222	34.9186	34.3066	22.493	26.4602	-4.48458	-36.3907	28.7388	12.505	34.1376	25.5703
2.667	0.4	80.781	72.739	92.3314	96.0863	83.4882	71.9044	95.3391	96.3474	3.09434	12.7655	12.2666	16.2853	65.5777	65.2728	54.0314	50.0314	32.0978	30.636	48.6736	43.5611	11.6012	19.2177	68.4543	68.0762	62.2144	66.1014	13.0427	5.63744	20.186	-4.816	72.9115	55.0145	34.3638	10.6166	12.3339	19.6129	35.1818	28.8393	29.5667	24.9197	20.6423	20.5247	5.28014	-53.2093	30.8898	8.22165	48.1163	13.6365
0.533	0.08	55.952	53.901	60.7846	67.4971	64.7366	60.5187	60.6645	60.4501	12.9308	4.15808	15.4329	14.6432	47.9281	43.2577	40.7049	42.7049	25.3071	21.9265	41.1542	30.5277	10.0153	12.8801	54.4574	51.7674	45.9561	42.2867	22.4677	11.2252	31.284	-11.715	36.3987	37.2787	26.8611	16.6735	11.5474	15.4202	28.62	22.5032	28.1484	21.7462	11.129	11.3589	-10.8631	-51.8698	48.5438	-2.34155	20.1861	-4.81639
0.107	0.016	37.247	30.141	47.561	43.63	48.07	44.6018	33.0844	30.2756	0.981132	1.09797	12.1877	8.81215	25.3717	28.7838	30.4606	32.4605	26.3654	23.3973	12.9531	23.0017	9.72763	16.9967	22.4656	22.7661	37.3988	41.3702	21.383	5.33811	28.297	17.212	34.5377	28.7467	12.43	5.22459	16.6019	16.0776	16.9392	17.2797	24.4565	19.2177	4.95015	6.93498	-32.1757	-25.0791	32.1217	-13.1791	31.284	-11.7148
0.021	0.0032	15.589	-4.446	24.495	26.52	35.558	37.9711	-4.43738	1.37151	2.60377	2.71565	12.1044	4.39907	26.8271	9.37952	25.3717	28.7838	2.30308	13.9686	12.4579	1.98833	2.86381	7.57572	15.214	16.7324	33.8387	13.3322	22.9574	8.93836	19.923	-19.46	-7.4974	47.0737	10.52	3.87852	-1.30159	5.59337	13.4528	3.74663	15.59	7.3242	1.40411	1.51055	5.87907	0.223256	1.43617	32.0214	28.2966	17.2122
0.004	0.0006	-2.343	1.965	8.856	21.976	29.392	21.0696	4.9025	-6.76563	-18.7612	9.48436	-19.5296	14.0098	10.1081	5.74683	26.8271	9.37952	-9.17523	-1.33401	-8.57595	-13.7491	0.995357	7.17242	3.59998	2.51329	13.076	-3.92103	0.708197	7.57585	0.513	-13.931	41.9478	20.638	4.65457	2.95219	7.24559	5.10786	6.48297	8.3548	6.74578	8.36182	1.58134	4.53435	-26.8651	-30.1395	-1.63667	18.0229	19.9226	-19.4602
[truncated: 8 more columns]

## Sheet: Figure 1d
	Fig. 1. Isolation of BQ.1.1 and XBB.1.5 neutralizing antibody 7F3 from COVID-19 convalescent individuals.
	(d) Binding of 7F3 to the SARS-CoV-2 RBD in competition with ACE2 as measured by BLI experiments. The HIV-1 antibody VRC01, an IgG1 isotype-matched negative control (green), and a mixture of VRC01 and the ACE2 receptor (black) served as negative and positive controls, respectively. Blockage was calculated by the values of maximum binding.
		Ab binding (nm shift)								(d) The maximum binding of positive control (ACE2) was set as 100% and negative control was set as 0%.
	Time (s)	7F3	LY-Cov1404	S309	GW01	VRC01 (Neg)	ACE2+VRC01 (Pos)
	0	0	0	0	0	0	0
	0.2	0.005395	0.003864	0.006375	0.006488	0.00647	0.002367				7F3	LY-Cov1404	S309	GW01	VRC01 (Neg)	ACE2+VRC01 (Pos)		Neg-Pos
	0.4	0.011616	0.008645	0.01414	0.013565	0.013919	0.005164			maximum binding (nm shift)	0.400909	0.296966	0.511425	0.36706	0.480954	0.279603		0.201351
	0.6	0.018571	0.014048	0.02214	0.021586	0.022229	0.008091			Blockage （%）	39.754	91.3768	-15.1333	56.5649	0	100
	0.8	0.026031	0.019978	0.031661	0.0306	0.031296	0.011283
	1	0.034107	0.02666	0.041365	0.040107	0.04097	0.015
	1.2	0.042484	0.033924	0.051511	0.05014	0.050862	0.018804
	1.4	0.050572	0.041358	0.061415	0.060159	0.060944	0.022879
	1.6	0.058749	0.048429	0.071251	0.070248	0.070958	0.026788
	1.8	0.066621	0.055398	0.080734	0.079821	0.080241	0.030511
	2	0.073341	0.06213	0.089287	0.088383	0.088435	0.034286
	2.2	0.078681	0.068303	0.096647	0.096112	0.095505	0.03775
	2.4	0.084018	0.074026	0.103428	0.103206	0.102216	0.040431
	2.6	0.088998	0.079541	0.109777	0.109725	0.108273	0.043133
	2.8	0.093623	0.084916	0.115939	0.116195	0.114254	0.045689
	3	0.098359	0.089641	0.121382	0.122291	0.119691	0.048785
	3.2	0.103432	0.094067	0.127077	0.127763	0.124714	0.051225
	3.4	0.108259	0.098227	0.132096	0.133096	0.129487	0.053722
	3.6	0.112783	0.102428	0.136773	0.137887	0.134073	0.05625
	3.8	0.117362	0.106109	0.141282	0.142315	0.138455	0.058832
	4	0.12151	0.109831	0.145691	0.146845	0.142388	0.061647
	4.2	0.125626	0.113365	0.150058	0.151073	0.14643	0.064478
	4.4	0.129788	0.117021	0.154217	0.15456	0.149789	0.06692
	4.6	0.133744	0.120302	0.157912	0.158308	0.152833	0.068799
	4.8	0.137447	0.123258	0.162009	0.1621	0.156032	0.070893
	5	0.14116	0.126331	0.164956	0.165268	0.159215	0.072808
	5.2	0.14434	0.129481	0.167895	0.168434	0.16231	0.074401
	5.4	0.14743	0.132349	0.170193	0.17156	0.164733	0.075973
	5.6	0.150055	0.134862	0.172838	0.174771	0.16742	0.077621
	5.8	0.152291	0.137506	0.175541	0.177702	0.169542	0.078863
	6	0.153962	0.140186	0.178106	0.180352	0.171634	0.080196
	6.2	0.155741	0.142698	0.180523	0.182781	0.173965	0.081447
	6.4	0.157477	0.145146	0.182887	0.184993	0.1764	0.082263
	6.6	0.159262	0.147517	0.185378	0.18727	0.178598	0.083457
	6.8	0.160774	0.149565	0.187409	0.189647	0.180948	0.084813
	7	0.162812	0.151508	0.189661	0.191794	0.182612	0.086168
	7.2	0.164921	0.153399	0.191977	0.193676	0.184569	0.087161
	7.4	0.166695	0.155771	0.194237	0.195266	0.186387	0.088579
	7.6	0.16863	0.157693	0.196328	0.196447	0.18826	0.090064
	7.8	0.170978	0.158869	0.198315	0.197621	0.190202	0.091602
	8	0.17267	0.160729	0.200566	0.199001	0.191995	0.093484
	8.2	0.174262	0.162172	0.202543	0.200026	0.193539	0.094527
	8.4	0.176298	0.163594	0.204465	0.201531	0.19479	0.095914
	8.6	0.177992	0.164668	0.206577	0.203187	0.196391	0.09697
	8.8	0.179743	0.16592	0.208108	0.204594	0.197848	0.098048
	9	0.18178	0.167289	0.21002	0.205915	0.199383	0.098764
	9.2	0.183429	0.16852	0.21156	0.207396	0.200508	0.099956
	9.4	0.184932	0.16978	0.212907	0.208951	0.20152	0.101496
	9.6	0.186063	0.171326	0.214614	0.210403	0.203064	0.102987
	9.8	0.187864	0.172627	0.216233	0.21163	0.203826	0.103939
	10	0.188999	0.174155	0.217239	0.212853	0.205045	0.104991
	10.2	0.189964	0.175955	0.21809	0.213911	0.206109	0.105534
	10.4	0.190766	0.177552	0.218752	0.215454	0.207524	0.106515
	10.6	0.192089	0.178925	0.219232	0.216657	0.208435	0.10772
	10.8	0.193506	0.180107	0.219886	0.217841	0.209492	0.108386
	11	0.195006	0.181259	0.221025	0.218722	0.210185	0.109125
	11.2	0.196322	0.182423	0.222078	0.219243	0.211532	0.109564
	11.4	0.197242	0.183576	0.222969	0.219838	0.212529	0.110645
	11.6	0.198294	0.184674	0.224044	0.22048	0.213554	0.111534
	11.8	0.199207	0.185322	0.224963	0.221097	0.214686	0.112588
	12	0.199607	0.186083	0.225659	0.221484	0.215447	0.113273
	12.2	0.200525	0.186435	0.225819	0.222233	0.215965	0.113544
	12.4	0.201579	0.187214	0.227516	0.223226	0.217018	0.114017
	12.6	0.202523	0.187755	0.228971	0.223758	0.217559	0.114247
	12.8	0.203741	0.188304	0.229933	0.224065	0.21832	0.114802
	13	0.204985	0.188563	0.231865	0.224371	0.218904	0.115311
	13.2	0.205771	0.189139	0.232908	0.224847	0.219461	0.115979
	13.4	0.206726	0.189786	0.23366	0.22539	0.220414	0.116951
	13.6	0.207962	0.190375	0.234645	0.225571	0.221088	0.117582
	13.8	0.209062	0.190964	0.235108	0.226377	0.221884	0.118133
	14	0.20943	0.191261	0.235175	0.227242	0.222861	0.118702
	14.2	0.209911	0.191624	0.235817	0.227489	0.223685	0.119291
	14.4	0.210971	0.191974	0.236552	0.228521	0.224738	0.120395
	14.6	0.211785	0.192373	0.237015	0.22877	0.225201	0.120828
	14.8	0.212478	0.192581	0.237863	0.229453	0.225752	0.121135
	15	0.212949	0.1934	0.238512	0.229743	0.226109	0.121559
	15.2	0.213437	0.194398	0.239277	0.2304	0.226431	0.121817
	15.4	0.213753	0.195182	0.240095	0.231044	0.226906	0.122826
	15.6	0.214123	0.195713	0.240747	0.231455	0.227086	0.123657
	15.8	0.214552	0.196596	0.241133	0.231472	0.227247	0.123952
	16	0.215441	0.197047	0.241719	0.231758	0.227358	0.124425
	16.2	0.216314	0.197719	0.242131	0.232786	0.227919	0.124957
	16.4	0.217032	0.198493	0.243724	0.232933	0.228705	0.125212
	16.6	0.217801	0.199428	0.243938	0.233282	0.229164	0.125756
	16.8	0.218592	0.199826	0.244657	0.233645	0.229989	0.126465
	17	0.219254	0.200635	0.245976	0.233986	0.230058	0.126628
	17.2	0.219904	0.201108	0.246752	0.234643	0.230598	0.127045
	17.4	0.221124	0.201235	0.247114	0.235231	0.231339	0.127468
	17.6	0.221864	0.201556	0.247841	0.235412	0.231889	0.128237
	17.8	0.22201	0.202229	0.248487	0.236089	0.232612	0.128851
	18	0.222339	0.202346	0.24882	0.236361	0.233217	0.129589
	18.2	0.22231	0.202541	0.249508	0.236624	0.233672	0.130099
	18.4	0.222768	0.202841	0.250323	0.237563	0.234061	0.130842
	18.6	0.223358	0.20298	0.250776	0.237779	0.23454	0.131374
	18.8	0.223563	0.203458	0.25119	0.2384	0.234825	0.131882
	19	0.223955	0.204157	0.251508	0.239093	0.235062	0.132635
	19.2	0.224562	0.204733	0.251711	0.240043	0.235274	0.133175
	19.4	0.224613	0.204831	0.252045	0.240188	0.235645	0.134038
	19.6	0.224761	0.205288	0.252333	0.240365	0.235705	0.134497
	19.8	0.225057	0.206176	0.252396	0.240708	0.236138	0.134283
	20	0.225389	0.206457	0.252586	0.241308	0.236849	0.134831
	20.2	0.225751	0.206633	0.25321	0.242138	0.237849	0.134757
	20.4	0.226141	0.206739	0.253489	0.242054	0.238605	0.13463
	20.6	0.226449	0.206919	0.253855	0.242498	0.239625	0.135046
	20.8	0.226685	0.206929	0.254801	0.242243	0.240139	0.135509
	21	0.227105	0.207225	0.256124	0.242193	0.240772	0.13549
	21.2	0.227613	0.206988	0.256942	0.242187	0.241234	0.135774
	21.4	0.228212	0.207222	0.257202	0.242294	0.241657	0.135678
	21.6	0.228628	0.207693	0.257967	0.241972	0.242206	0.136408
	21.8	0.228725	0.207846	0.258794	0.242156	0.242597	0.136523
	22	0.229354	0.208311	0.25908	0.242141	0.242447	0.136935
	22.2	0.229823	0.208261	0.260274	0.242241	0.242294	0.137332
	22.4	0.230401	0.208728	0.26112	0.24197	0.242704	0.137872
	22.6	0.231335	0.209077	0.261473	0.24237	0.243429	0.138361
	22.8	0.231215	0.20936	0.261464	0.242696	0.243485	0.138995
	23	0.231742	0.209369	0.261719	0.243025	0.243696	0.139619
	23.2	0.23189	0.209626	0.261761	0.243121	0.243675	0.13985
	23.4	0.231658	0.209864	0.262223	0.243513	0.24382	0.139854
	23.6	0.231985	0.210725	0.262642	0.244094	0.244202	0.140048
	23.8	0.232124	0.210712	0.262352	0.244784	0.244434	0.140336
	24	0.23219	0.210742	0.262427	0.245098	0.244975	0.140469
	24.2	0.232756	0.210722	0.262551	0.245685	0.245613	0.140599
	24.4	0.232963	0.210975	0.261983	0.245752	0.246095	0.141285
	24.6	0.233313	0.211543	0.262795	0.24597	0.246701	0.142254
	24.8	0.233685	0.21193	0.263196	0.245821	0.247073	0.142651
	25	0.234193	0.212207	0.263611	0.246358	0.247516	0.142634
	25.2	0.234932	0.212663	0.263959	0.24664	0.247792	0.142954
	25.4	0.235229	0.213062	0.264149	0.246959	0.248229	0.143039
	25.6	0.235972	0.213347	0.265193	0.247247	0.248458	0.143602
	25.8	0.235999	0.213265	0.266312	0.247679	0.2486	0.143808
	26	0.236632	0.214083	0.26682	0.247561	0.248675	0.143911
	26.2	0.236909	0.214117	0.267872	0.247758	0.249397	0.144236
	26.4	0.236948	0.21467	0.268163	0.247556	0.2495	0.144589
	26.6	0.237271	0.214607	0.268321	0.247934	0.250158	0.145111
	26.8	0.237729	0.2144	0.268537	0.248074	0.250485	0.145506
	27	0.238186	0.214457	0.268986	0.248181	0.250732	0.145798
	27.2	0.23825	0.214929	0.269293	0.248541	0.250863	0.146495
	27.4	0.23852	0.21553	0.269397	0.248932	0.251351	0.146452
	27.6	0.238536	0.215633	0.269854	0.249144	0.25152	0.146875
	27.8	0.238566	0.215456	0.269731	0.24935	0.25161	0.14718
	28	0.238977	0.215635	0.26967	0.249555	0.251852	0.147337
	28.2	0.239787	0.216311	0.26935	0.249896	0.252349	0.147485
	28.4	0.239767	0.216382	0.269214	0.250195	0.252558	0.147899
	28.6	0.240077	0.216558	0.269464	0.250372	0.252891	0.148309
	28.8	0.240174	0.216296	0.269166	0.25068	0.253298	0.148196
	29	0.240522	0.216289	0.269442	0.251077	0.253788	0.147803
	29.2	0.241197	0.21623	0.270046	0.251477	0.253918	0.148453
	29.4	0.241038	0.216264	0.270351	0.25166	0.254356	0.148622
	29.6	0.241438	0.21603	0.271045	0.252136	0.254739	0.148815
	29.8	0.241799	0.216229	0.271124	0.251924	0.255205	0.149023
	30	0.242347	0.21687	0.271454	0.251808	0.255576	0.149066
	30.2	0.242622	0.216781	0.272182	0.251752	0.255883	0.149909
	30.4	0.242951	0.216897	0.272421	0.251353	0.255722	0.150835
	30.6	0.243262	0.216811	0.272802	0.251558	0.256831	0.151445
	30.8	0.243957	0.216811	0.273681	0.251618	0.257083	0.151828
	31	0.244071	0.216876	0.274426	0.251779	0.257149	0.152378
	31.2	0.244213	0.217217	0.274899	0.25199	0.257253	0.152992
	31.4	0.244342	0.217359	0.275833	0.251843	0.25742	0.152937
	31.6	0.244581	0.217209	0.276564	0.25195	0.257174	0.153079
	31.8	0.245264	0.217807	0.276526	0.252123	0.257262	0.153108
	32	0.24543	0.218364	0.27654	0.252565	0.257591	0.15335
	32.2	0.245771	0.218926	0.27649	0.252517	0.257939	0.153226
	32.4	0.244975	0.219009	0.276756	0.252527	0.257718	0.153269
	32.6	0.245173	0.219119	0.27705	0.252543	0.257761	0.153506
	32.8	0.245516	0.219256	0.27716	0.252927	0.257845	0.153211
	33	0.246289	0.219409	0.277032	0.252736	0.257788	0.153043
	33.2	0.246239	0.219504	0.277472	0.252624	0.257779	0.153074
	33.4	0.245879	0.220032	0.277712	0.252242	0.25848	0.152985
	33.6	0.246144	0.219583	0.277818	0.252452	0.258731	0.15327
	33.8	0.246172	0.219989	0.277867	0.252261	0.25911	0.153466
	34	0.246158	0.219724	0.278502	0.252799	0.259743	0.153683
	34.2	0.246265	0.219509	0.278761	0.253143	0.25984	0.154152
	34.4	0.246143	0.219449	0.278995	0.253234	0.260565	0.154698
	34.6	0.246827	0.219784	0.279105	0.253456	0.261455	0.154898
	34.8	0.247024	0.219655	0.279022	0.253578	0.261665	0.155187
	35	0.247124	0.219766	0.278877	0.254157	0.261839	0.155802
	35.2	0.247491	0.220294	0.278744	0.254241	0.261856	0.156278
	35.4	0.24837	0.220451	0.278913	0.254348	0.261836	0.156584
	35.6	0.2488	0.220692	0.278599	0.254763	0.261949	0.15695
	35.8	0.249013	0.221239	0.279027	0.254953	0.262625	0.157172
	36	0.248761	0.22135	0.279399	0.254917	0.263088	0.157598
	36.2	0.248845	0.221116	0.279728	0.255056	0.262964	0.157582
	36.4	0.248997	0.221329	0.280104	0.254978	0.263006	0.157673
	36.6	0.249675	0.221374	0.280508	0.255163	0.262976	0.15817
	36.8	0.250237	0.221322	0.280803	0.2552	0.262947	0.158238
	37	0.250233	0.221267	0.281028	0.255072	0.263259	0.158164
	37.2	0.249586	0.2212	0.281666	0.255247	0.263941	0.158257
	37.4	0.249383	0.221117	0.282141	0.255963	0.264214	0.158726
	37.6	0.249758	0.22066	0.282702	0.257112	0.264079	0.158635
	37.8	0.249509	0.220847	0.283802	0.257811	0.26445	0.158534
	38	0.249374	0.220749	0.284195	0.258703	0.264569	0.158489
	38.2	0.249635	0.220817	0.284509	0.25891	0.26474	0.158491
	38.4	0.250021	0.221329	0.284422	0.259249	0.265492	0.158904
	38.6	0.250667	0.221448	0.284503	0.259468	0.265341	0.159438
	38.8	0.250723	0.221668	0.28467	0.259834	0.265167	0.159542
	39	0.25107	0.222245	0.284797	0.26002	0.264958	0.159758
	39.2	0.251485	0.222674	0.2852	0.260068	0.26472	0.1601
	39.4	0.251971	0.222891	0.285723	0.26013	0.26443	0.160354
	39.6	0.251933	0.222643	0.286419	0.260049	0.265073	0.160666
	39.8	0.252137	0.22282	0.286953	0.259732	0.265243	0.160735
	40	0.252314	0.222637	0.28714	0.259818	0.264979	0.161062
	40.2	0.252143	0.222563	0.287645	0.260137	0.264779	0.161188
	40.4	0.252682	0.223574	0.287831	0.259764	0.265417	0.161448
	40.6	0.25284	0.223929	0.288204	0.260159	0.26569	0.161998
	40.8	0.252784	0.224394	0.288258	0.260238	0.265911	0.162165
	41	0.252817	0.224796	0.288029	0.260369	0.266696	0.16218
	41.2	0.25303	0.224742	0.288081	0.260268	0.267186	0.162304
	41.4	0.253264	0.224775	0.288757	0.260373	0.267123	0.162355
	41.6	0.253635	0.224856	0.289175	0.260602	0.267595	0.162869
	41.8	0.253358	0.224712	0.289868	0.26108	0.268116	0.163204
	42	0.253317	0.224268	0.289724	0.260831	0.268658	0.162935
	42.2	0.254014	0.224305	0.290076	0.260737	0.269123	0.16309
	42.4	0.254513	0.224535	0.290436	0.261172	0.269392	0.16303
	42.6	0.254956	0.224549	0.290832	0.260862	0.269499	0.16309
	42.8	0.255085	0.224904	0.291196	0.260776	0.269533	0.163277
	43	0.255001	0.225337	0.291236	0.26104	0.269399	0.163365
	43.2	0.255129	0.225687	0.29182	0.2609	0.269571	0.163273
	43.4	0.255527	0.225775	0.292091	0.261081	0.269627	0.163725
	43.6	0.255765	0.225589	0.292247	0.26138	0.269697	0.164077
	43.8	0.255884	0.226116	0.292332	0.261959	0.26942	0.164366
	44	0.256022	0.226192	0.292322	0.262389	0.269499	0.164147
	44.2	0.25557	0.226731	0.292632	0.26248	0.270156	0.163991
	44.4	0.255913	0.227581	0.292592	0.262642	0.270726	0.164368
	44.6	0.256028	0.227566	0.292736	0.262974	0.270599	0.164798
	44.8	0.256197	0.228001	0.292836	0.262566	0.270718	0.165157
	45	0.256734	0.227964	0.292891	0.262445	0.271694	0.165215
	45.2	0.256841	0.228134	0.293182	0.262405	0.272092	0.165425
	45.4	0.256814	0.228265	0.293647	0.262344	0.272647	0.16586
	45.6	0.256676	0.228542	0.294037	0.262701	0.27325	0.165761
	45.8	0.256963	0.228137	0.29453	0.263033	0.273365	0.165171
	46	0.257035	0.227896	0.295044	0.262642	0.273628	0.164597
	46.2	0.257069	0.227953	0.295451	0.263293	0.273632	0.164759
	46.4	0.256929	0.227586	0.295813	0.263368	0.273441	0.164875
	46.6	0.257171	0.227581	0.295972	0.263143	0.273454	0.164946
	46.8	0.256823	0.227085	0.296055	0.263398	0.273259	0.165549
	47	0.256907	0.226791	0.295775	0.263683	0.273095	0.165328
	47.2	0.256862	0.226631	0.295799	0.263179	0.272967	0.165516
	47.4	0.257043	0.225872	0.296054	0.263565	0.272361	0.166155
	47.6	0.257132	0.225323	0.295974	0.264013	0.272164	0.166171
	47.8	0.257665	0.225174	0.295879	0.264156	0.272455	0.166295
	48	0.25783	0.224807	0.295896	0.264247	0.272573	0.166632
	48.2	0.257865	0.224695	0.296375	0.264034	0.272883	0.167079
	48.4	0.258382	0.22462	0.296247	0.263806	0.273084	0.167723
	48.6	0.258464	0.224455	0.29649	0.263546	0.273355	0.168423
	48.8	0.258927	0.225139	0.297142	0.263722	0.273994	0.168798
	49	0.259262	0.225473	0.297388	0.263928	0.274601	0.169077
	49.2	0.259136	0.226161	0.298003	0.264207	0.274777	0.169228
	49.4	0.259144	0.226327	0.298275	0.264054	0.275223	0.169302
	49.6	0.258921	0.227074	0.298821	0.264215	0.275527	0.169025
	49.8	0.259165	0.226819	0.298959	0.264587	0.275712	0.168812
	50	0.259041	0.227049	0.29932	0.264926	0.27601	0.168918
	50.2	0.259119	0.227091	0.29926	0.265347	0.276208	0.169261
	50.4	0.259247	0.227558	0.298243	0.265378	0.276213	0.169089
	50.6	0.259279	0.227926	0.298441	0.265341	0.276376	0.168976
	50.8	0.258721	0.228189	0.298539	0.265373	0.276435	0.169314
	51	0.258973	0.228159	0.29859	0.26536	0.276439	0.169084
	51.2	0.259075	0.228216	0.299096	0.264892	0.2766	0.169248
	51.4	0.259325	0.227402	0.29952	0.264814	0.276636	0.169346
	51.6	0.259684	0.227757	0.29915	0.264902	0.276971	0.169855
	51.8	0.260386	0.228037	0.299032	0.26514	0.277398	0.170159
	52	0.26062	0.227656	0.299375	0.265397	0.277544	0.170926
	52.2	0.260819	0.227649	0.299527	0.265162	0.277648	0.170883
	52.4	0.261331	0.227623	0.29935	0.265404	0.277863	0.171157
	52.6	0.261592	0.227329	0.299803	0.265692	0.277892	0.171587
	52.8	0.262289	0.227858	0.300379	0.266268	0.277753	0.171269
	53	0.262826	0.227645	0.300844	0.266058	0.277584	0.171822
	53.2	0.262991	0.227773	0.301302	0.266514	0.277683	0.171776
	53.4	0.263134	0.227074	0.301558	0.266717	0.277918	0.172089
	53.6	0.263749	0.227657	0.301965	0.266993	0.277894	0.17185
	53.8	0.264473	0.227442	0.301828	0.26786	0.278179	0.17163
	54	0.264855	0.227782	0.302113	0.268202	0.278574	0.172027
	54.2	0.264936	0.228247	0.301814	0.268316	0.278453	0.172143
	54.4	0.26475	0.228832	0.301586	0.267969	0.278432	0.171902
	54.6	0.264789	0.229139	0.302496	0.267759	0.278838	0.172093
	54.8	0.264779	0.229269	0.302784	0.267787	0.278699	0.172278
	55	0.2648	0.229111	0.302837	0.267628	0.278772	0.172615
	55.2	0.264691	0.228809	0.303442	0.26719	0.279115	0.172914
	55.4	0.264195	0.228589	0.30342	0.266867	0.279261	0.173078
	55.6	0.264258	0.229059	0.303278	0.26725	0.279374	0.173413
	55.8	0.264117	0.228645	0.303842	0.26739	0.279819	0.173243
	56	0.264165	0.22835	0.303767	0.267273	0.279941	0.173166
	56.2	0.263751	0.228487	0.303959	0.267028	0.280253	0.172964
	56.4	0.264066	0.228539	0.304237	0.267124	0.280635	0.172925
	56.6	0.264341	0.228598	0.304445	0.267119	0.280799	0.172989
	56.8	0.264583	0.228823	0.304732	0.267192	0.280991	0.173175
	57	0.264889	0.22861	0.305098	0.267027	0.281607	0.173695
	57.2	0.264728	0.22895	0.305156	0.267401	0.281796	0.173986
	57.4	0.265315	0.228959	0.30528	0.267232	0.282039	0.17422
	57.6	0.266119	0.229743	0.30527	0.267394	0.282029	0.174015
	57.8	0.266597	0.230021	0.305829	0.267356	0.28261	0.174301
	58	0.266625	0.230529	0.306366	0.267076	0.282623	0.17455
	58.2	0.266549	0.231012	0.30597	0.267	0.282462	0.174531
	58.4	0.266731	0.23121	0.305974	0.267095	0.282519	0.174657
	58.6	0.266927	0.231208	0.305876	0.267664	0.282848	0.175018
	58.8	0.266904	0.231464	0.306054	0.268138	0.282578	0.175259
	59	0.266561	0.231513	0.305942	0.26855	0.283007	0.175442
	59.2	0.266621	0.231022	0.306297	0.268699	0.283461	0.175307
	59.4	0.266675	0.231055	0.306244	0.269051	0.283659	0.175421
	59.6	0.266899	0.230867	0.3063	0.269399	0.283982	0.17516
	59.8	0.266417	0.230641	0.306406	0.269685	0.284157	0.175177
	60	0.266387	0.230948	0.306169	0.270259	0.284202	0.175624
	60.2	0.266116	0.231075	0.306556	0.270473	0.284572	0.176232
	60.4	0.266639	0.23127	0.306282	0.270757	0.28474	0.176619
	60.6	0.266588	0.231353	0.306104	0.271522	0.284827	0.177083
	60.8	0.266251	0.231263	0.306315	0.271044	0.285242	0.177249
	61	0.266069	0.231439	0.306816	0.270649	0.285096	0.177406
	61.2	0.266139	0.231774	0.306629	0.270429	0.284854	0.177606
	61.4	0.266678	0.23161	0.306576	0.269977	0.284745	0.177989
	61.6	0.266565	0.23188	0.306733	0.269883	0.285107	0.178136
	61.8	0.267127	0.23227	0.30731	0.269593	0.285156	0.178158
	62	0.267011	0.232303	0.307228	0.269714	0.284717	0.177686
	62.2	0.267441	0.232074	0.306965	0.269886	0.284664	0.177647
	62.4	0.268021	0.232022	0.307184	0.269813	0.284756	0.177564
	62.6	0.268339	0.231817	0.307559	0.269741	0.285233	0.177409
	62.8	0.268674	0.232026	0.30787	0.270125	0.28563	0.177323
	63	0.26884	0.231672	0.30815	0.270228	0.285685	0.17714
	63.2	0.269514	0.23135	0.308604	0.270048	0.285894	0.177124
	63.4	0.2696	0.231167	0.308741	0.270606	0.285768	0.17735
	63.6	0.269587	0.231424	0.309844	0.270929	0.285723	0.177376
	63.8	0.269116	0.23156	0.31026	0.271318	0.285618	0.177836
	64	0.269339	0.231934	0.310667	0.271786	0.286161	0.178546
	64.2	0.269451	0.231692	0.311024	0.271659	0.286507	0.178748
	64.4	0.269467	0.23155	0.311167	0.271757	0.286893	0.178756
	64.6	0.269178	0.231381	0.311658	0.271845	0.28709	0.179012
	64.8	0.26903	0.23167	0.311983	0.27154	0.287539	0.179172
	65	0.269238	0.231871	0.312001	0.271439	0.28728	0.179539
	65.2	0.269507	0.232027	0.31114	0.271383	0.287594	0.180042
	65.4	0.269344	0.232505	0.310645	0.271546	0.287848	0.180583
	65.6	0.269479	0.233138	0.310622	0.271688	0.288422	0.180522
	65.8	0.26978	0.233535	0.310368	0.272119	0.2883	0.180486
	66	0.2698	0.233469	0.310626	0.272229	0.288304	0.180646
	66.2	0.270171	0.233321	0.310708	0.272096	0.288659	0.180825
	66.4	0.270129	0.233495	0.31091	0.271865	0.289342	0.180834
	66.6	0.270265	0.233376	0.311231	0.272261	0.290075	0.18109
	66.8	0.270071	0.233221	0.311709	0.272246	0.290255	0.181118
	67	0.27017	0.23307	0.312151	0.271869	0.289905	0.181358
	67.2	0.270259	0.233166	0.312954	0.272016	0.289813	0.181725
	67.4	0.269789	0.23276	0.313677	0.272316	0.289434	0.182088
	67.6	0.269889	0.233042	0.314749	0.272205	0.289452	0.182179
	67.8	0.270188	0.232767	0.314666	0.272169	0.289737	0.182062
	68	0.270776	0.232735	0.314599	0.272236	0.290004	0.182415
	68.2	0.271148	0.23243	0.314003	0.272176	0.289899	0.18264
	68.4	0.271244	0.232287	0.314222	0.272021	0.29012	0.182814
	68.6	0.271414	0.232373	0.314453	0.271973	0.289899	0.183411
	68.8	0.271877	0.232941	0.314347	0.272514	0.28999	0.183273
	69	0.272179	0.232845	0.314405	0.272375	0.28999	0.183435
	69.2	0.272352	0.23273	0.313625	0.272635	0.290209	0.183515
	69.4	0.272264	0.232947	0.313582	0.27289	0.290583	0.183462
	69.6	0.272521	0.233067	0.313981	0.27256	0.290706	0.183609
	69.8	0.272127	0.233363	0.314037	0.273335	0.290784	0.183799
	70	0.272234	0.233193	0.314401	0.273463	0.290874	0.183888
	70.2	0.272268	0.233094	0.31438	0.273591	0.291099	0.183839
	70.4	0.271661	0.233176	0.31445	0.273821	0.292074	0.183905
	70.6	0.271264	0.232751	0.314928	0.273946	0.292354	0.184305
	70.8	0.270873	0.232595	0.315147	0.27372	0.292226	0.184519
	71	0.270714	0.232599	0.31519	0.274047	0.292135	0.184514
	71.2	0.270465	0.232557	0.315611	0.274596	0.292266	0.184582
	71.4	0.270239	0.232228	0.315484	0.274663	0.292279	0.184791
	71.6	0.270584	0.232694	0.315613	0.275317	0.292579	0.184973
	71.8	0.270856	0.233047	0.31515	0.275324	0.292939	0.185358
	72	0.270914	0.233662	0.314876	0.275482	0.29321	0.185654
	72.2	0.270765	0.234055	0.314845	0.27556	0.293335	0.185473
	72.4	0.2709	0.234332	0.315807	0.275311	0.293151	0.18531
	72.6	0.271504	0.234515	0.31586	0.275508	0.293213	0.185391
	72.8	0.271969	0.234513	0.316184	0.275523	0.293429	0.184808
	73	0.272049	0.234073	0.316011	0.275383	0.293987	0.184858
	73.2	0.272425	0.233695	0.315742	0.274772	0.294021	0.184445
	73.4	0.272946	0.233366	0.316566	0.273956	0.294259	0.184617
	73.6	0.273089	0.233254	0.316749	0.273661	0.294261	0.185193
	73.8	0.27285	0.232961	0.316999	0.274049	0.294359	0.185283
	74	0.273468	0.232941	0.317497	0.273569	0.294254	0.185301
	74.2	0.2737	0.232716	0.317789	0.273393	0.294389	0.185599
	74.4	0.27327	0.232685	0.318149	0.273215	0.294937	0.185806
	74.6	0.273257	0.232558	0.318299	0.273084	0.29494	0.185914
	74.8	0.273584	0.232722	0.318574	0.273058	0.295196	0.185963
	75	0.273478	0.232523	0.318871	0.273338	0.295317	0.185904
	75.2	0.273178	0.232836	0.319424	0.273283	0.29603	0.18672
	75.4	0.273402	0.233165	0.319593	0.273378	0.296259	0.186915
	75.6	0.273619	0.233529	0.32013	0.273889	0.296593	0.186986
	75.8	0.273497	0.234167	0.320561	0.273809	0.297094	0.187023
	76	0.273345	0.234884	0.320725	0.27455	0.297281	0.186808
	76.2	0.273144	0.234821	0.320739	0.275029	0.297226	0.186562
	76.4	0.273515	0.235103	0.320752	0.275531	0.296731	0.186378
	76.6	0.273492	0.234884	0.320473	0.275741	0.296788	0.186374
	76.8	0.273551	0.235079	0.320439	0.276025	0.296592	0.185774
	77	0.273635	0.234707	0.319569	0.276623	0.296864	0.185818
	77.2	0.27382	0.234697	0.320076	0.276342	0.296351	0.186024
	77.4	0.274072	0.234461	0.320272	0.276319	0.296258	0.186333
	77.6	0.274217	0.235188	0.319901	0.276476	0.296439	0.186518
	77.8	0.274385	0.235574	0.320598	0.276645	0.296303	0.185798
	78	0.275087	0.235719	0.320887	0.276634	0.295923	0.185715
	78.2	0.275184	0.235582	0.320693	0.27701	0.296129	0.185981
	78.4	0.275297	0.2361	0.320586	0.277048	0.29585	0.186047
	78.6	0.275516	0.236347	0.320559	0.277311	0.295992	0.186186
	78.8	0.275996	0.236673	0.320899	0.277058	0.296293	0.186589
	79	0.276447	0.236625	0.320512	0.277166	0.296432	0.186769
	79.2	0.276616	0.236728	0.320657	0.277026	0.297052	0.186986
	79.4	0.277074	0.237031	0.320449	0.276792	0.297099	0.18702
	79.6	0.276918	0.236771	0.321046	0.276808	0.297426	0.187123
	79.8	0.277012	0.23705	0.321265	0.276928	0.297759	0.18756
	80	0.276952	0.237016	0.321482	0.277431	0.297658	0.187923
	80.2	0.277565	0.237004	0.321438	0.277492	0.29788	0.188088
	80.4	0.2777	0.2374	0.321151	0.277449	0.297789	0.188052
	80.6	0.277647	0.237519	0.321427	0.277404	0.298106	0.188398
	80.8	0.277817	0.237524	0.321677	0.27747	0.298711	0.188417
	81	0.277411	0.237088	0.321659	0.278006	0.299053	0.188875
	81.2	0.277228	0.237535	0.322506	0.277641	0.298974	0.189234
	81.4	0.277365	0.237324	0.323015	0.277495	0.299233	0.189152
	81.6	0.277613	0.237477	0.323723	0.277499	0.299527	0.189256
	81.8	0.277122	0.237122	0.324723	0.277995	0.299717	0.188697
	82	0.277377	0.236717	0.324991	0.277961	0.299856	0.18909
	82.2	0.277258	0.236804	0.325282	0.278241	0.300073	0.189197
	82.4	0.276837	0.237124	0.325205	0.27786	0.299551	0.18914
	82.6	0.276409	0.237102	0.325185	0.277836	0.299823	0.189129
	82.8	0.276602	0.237099	0.325022	0.277432	0.299891	0.188925
	83	0.277332	0.236305	0.324754	0.277531	0.299995	0.188902
	83.2	0.277409	0.236052	0.324726	0.27743	0.300632	0.188902
	83.4	0.277411	0.236333	0.325103	0.27722	0.300636	0.18921
	83.6	0.277627	0.235932	0.325506	0.277748	0.300505	0.18905
	83.8	0.27806	0.235758	0.325351	0.277971	0.300641	0.189394
	84	0.278718	0.235657	0.325312	0.278234	0.301075	0.189398
	84.2	0.279126	0.23575	0.324793	0.278233	0.301322	0.18964
	84.4	0.279131	0.23547	0.324721	0.278359	0.30127	0.189635
	84.6	0.279247	0.23537	0.324678	0.278886	0.301513	0.189851
	84.8	0.279308	0.23467	0.324651	0.278852	0.301564	0.189958
	85	0.279604	0.234585	0.324629	0.279425	0.301059	0.190171
	85.2	0.279682	0.234793	0.32476	0.279469	0.300498	0.190092
	85.4	0.279762	0.234618	0.325208	0.280098	0.300107	0.18975
	85.6	0.280266	0.23504	0.325354	0.280673	0.299784	0.189701
	85.8	0.280337	0.235474	0.325576	0.280611	0.299942	0.189335
	86	0.280707	0.236212	0.325912	0.280435	0.299857	0.189483
	86.2	0.280719	0.236888	0.3257	0.280351	0.299801	0.18905
	86.4	0.280769	0.237299	0.325836	0.279904	0.299493	0.189234
	86.6	0.280929	0.237702	0.326119	0.279883	0.300097	0.18921
	86.8	0.281876	0.237825	0.326225	0.279889	0.300296	0.189416
	87	0.282536	0.237815	0.327005	0.280342	0.300606	0.189735
	87.2	0.282277	0.238111	0.327356	0.280292	0.301425	0.190076
	87.4	0.282168	0.238514	0.327741	0.280635	0.301291	0.190434
	87.6	0.282298	0.238008	0.327876	0.28071	0.301709	0.190713
	87.8	0.282457	0.237502	0.327791	0.280474	0.302395	0.190806
	88	0.28291	0.237614	0.328077	0.280415	0.302773	0.190639
	88.2	0.282332	0.238046	0.32817	0.28042	0.302739	0.19099
	88.4	0.282206	0.238296	0.328104	0.280292	0.302999	0.190872
	88.6	0.281723	0.238441	0.327593	0.280298	0.303003	0.190952
	88.8	0.28126	0.238328	0.327954	0.279782	0.303291	0.190932
	89	0.280938	0.238636	0.327509	0.279735	0.303405	0.190477
	89.2	0.280502	0.238729	0.327311	0.279695	0.303419	0.190072
	89.4	0.280282	0.238639	0.327856	0.280236	0.303402	0.190247
	89.6	0.280883	0.238716	0.32756	0.280037	0.303447	0.190451
	89.8	0.280596	0.238539	0.327893	0.279232	0.303567	0.190971
	90	0.280768	0.238898	0.328296	0.279159	0.303508	0.191027
	90.2	0.280894	0.238664	0.328314	0.278647	0.304	0.191206
	90.4	0.280999	0.238171	0.329159	0.278737	0.30443	0.191685
	90.6	0.280926	0.238206	0.329457	0.279012	0.304863	0.191717
	90.8	0.281678	0.237862	0.32987	0.279548	0.305124	0.192299
	91	0.281984	0.237522	0.330298	0.280257	0.305369	0.19301
	91.2	0.282331	0.23752	0.330171	0.280594	0.30565	0.193448
	91.4	0.283251	0.237545	0.329989	0.280984	0.305566	0.193942
	91.6	0.283745	0.237014	0.330305	0.281324	0.306098	0.194356
	91.8	0.284104	0.237135	0.330181	0.2817	0.306122	0.19409
	92	0.284356	0.237543	0.330346	0.281894	0.306092	0.194227
	92.2	0.284098	0.238057	0.330391	0.281791	0.305927	0.194305
	92.4	0.284231	0.238303	0.330002	0.281629	0.306058	0.194408
	92.6	0.284256	0.238213	0.329567	0.281788	0.305918	0.194582
	92.8	0.2843	0.238615	0.329567	0.281301	0.306056	0.194314
	93	0.284408	0.238758	0.329708	0.281403	0.30585	0.194294
	93.2	0.284563	0.238938	0.329998	0.281653	0.305463	0.194239
	93.4	0.284235	0.239179	0.330366	0.282024	0.30496	0.194412
	93.6	0.284483	0.239469	0.33052	0.281773	0.304638	0.194402
	93.8	0.283805	0.239816	0.3313	0.281233	0.304551	0.19446
	94	0.283701	0.24037	0.33198	0.28088	0.304752	0.194122
	94.2	0.283633	0.240514	0.332435	0.280908	0.305205	0.194148
	94.4	0.283535	0.240736	0.332825	0.281587	0.305532	0.194183
	94.6	0.28352	0.240893	0.332717	0.281837	0.305348	0.194402
	94.8	0.283681	0.241044	0.332944	0.282376	0.305634	0.19467
	95	0.283712	0.241125	0.332822	0.282589	0.305898	0.194798
	95.2	0.283817	0.24121	0.332958	0.282516	0.306077	0.194833
	95.4	0.283828	0.241014	0.332513	0.282392	0.306393	0.195025
	95.6	0.283531	0.240411	0.332651	0.282541	0.30685	0.194597
	95.8	0.283186	0.240147	0.332078	0.282783	0.306579	0.194557
	96	0.282986	0.24009	0.331891	0.282482	0.306833	0.19452
	96.2	0.282779	0.239921	0.33204	0.282544	0.306881	0.194382
	96.4	0.282682	0.240144	0.331725	0.282939	0.306893	0.194601
	96.6	0.283065	0.240012	0.331581	0.282978	0.306543	0.194413
	96.8	0.28327	0.240153	0.331813	0.283006	0.306557	0.194434
	97	0.283565	0.24013	0.332244	0.283746	0.306766	0.194551
	97.2	0.283766	0.240234	0.332334	0.283892	0.306596	0.194212
	97.4	0.284062	0.239831	0.332366	0.284194	0.306798	0.194297
	97.6	0.284045	0.239851	0.332679	0.284073	0.307004	0.194502
	97.8	0.284129	0.240108	0.333197	0.284059	0.30728	0.194277
	98	0.284519	0.24009	0.333243	0.283852	0.307456	0.194411
	98.2	0.284849	0.240385	0.332901	0.284067	0.307785	0.194516
	98.4	0.285107	0.24072	0.332875	0.283956	0.308276	0.194893
	98.6	0.285339	0.240722	0.33337	0.283732	0.30838	0.194911
	98.8	0.28568	0.240511	0.333487	0.28364	0.30887	0.194946
	99	0.285899	0.240211	0.333261	0.283328	0.309102	0.19536
	99.2	0.286274	0.240283	0.333273	0.283174	0.30888	0.195684
	99.4	0.286447	0.24048	0.333376	0.283163	0.309036	0.195622
	99.6	0.286528	0.240424	0.33378	0.282965	0.309033	0.1954
	99.8	0.286263	0.240518	0.33356	0.282779	0.309138	0.195782
	100	0.286182	0.240578	0.33431	0.28266	0.309657	0.195868
	100.2	0.286171	0.24046	0.334929	0.282977	0.309588	0.19615
	100.4	0.286085	0.240666	0.335285	0.283082	0.309702	0.196192
	100.6	0.286259	0.239971	0.335411	0.282928	0.310023	0.196609
	100.8	0.286264	0.23951	0.335956	0.283093	0.310057	0.196759
	101	0.286567	0.239282	0.336056	0.283209	0.310301	0.197266
	101.2	0.286583	0.239032	0.336323	0.283162	0.310532	0.197432
	101.4	0.286456	0.238645	0.336033	0.283183	0.310737	0.197683
	101.6	0.286151	0.238919	0.336231	0.282826	0.311077	0.197567
	101.8	0.286185	0.238854	0.336392	0.28286	0.311039	0.196987
	102	0.286074	0.238427	0.336243	0.282716	0.311036	0.197059
	102.2	0.286404	0.239039	0.336356	0.283019	0.311068	0.197245
	102.4	0.286789	0.238988	0.336609	0.283168	0.311289	0.197528
	102.6	0.287254	0.238625	0.33712	0.2835	0.311115	0.197424
	102.8	0.287583	0.238902	0.337081	0.283706	0.311049	0.197683
	103	0.28754	0.239585	0.337101	0.284201	0.311049	0.197967
	103.2	0.287823	0.240261	0.337682	0.284634	0.310834	0.19832
	103.4	0.288174	0.240724	0.338222	0.284989	0.311082	0.198216
	103.6	0.288074	0.240669	0.338642	0.284724	0.311293	0.198503
	103.8	0.288048	0.240838	0.33854	0.284988	0.311631	0.198919
	104	0.288297	0.241161	0.338894	0.285456	0.312009	0.19885
	104.2	0.288282	0.241326	0.339	0.28559	0.312133	0.198726
	104.4	0.2884	0.241186	0.338949	0.285834	0.312536	0.198488
	104.6	0.288434	0.24094	0.338856	0.285973	0.312352	0.198846
	104.8	0.288657	0.24108	0.338764	0.285759	0.311988	0.198483
	105	0.288604	0.241643	0.338854	0.285803	0.31254	0.198792
	105.2	0.288157	0.241739	0.339377	0.28555	0.312557	0.198317
	105.4	0.287994	0.241678	0.339186	0.28521	0.312304	0.198256
	105.6	0.288358	0.241643	0.339564	0.284563	0.312238	0.197969
	105.8	0.288039	0.241642	0.339351	0.284486	0.311658	0.19759
	106	0.288206	0.241781	0.339567	0.284631	0.311461	0.197813
	106.2	0.288347	0.241813	0.339312	0.284983	0.311721	0.198068
	106.4	0.288224	0.241816	0.339351	0.284991	0.31229	0.198375
	106.6	0.288334	0.242012	0.339677	0.285201	0.312303	0.19856
	106.8	0.288265	0.242292	0.339335	0.285169	0.31257	0.199009
	107	0.288238	0.24242	0.339235	0.285566	0.312697	0.19931
	107.2	0.288464	0.242386	0.339356	0.285823	0.31287	0.199537
	107.4	0.288624	0.242623	0.339275	0.286103	0.313516	0.19944
	107.6	0.288436	0.242413	0.339374	0.286011	0.313788	0.199835
	107.8	0.288561	0.242546	0.339136	0.28669	0.314227	0.199949
	108	0.288827	0.242555	0.339109	0.286866	0.314794	0.199466
	108.2	0.288601	0.24246	0.339034	0.286794	0.314848	0.199599
	108.4	0.289331	0.242248	0.339018	0.287298	0.314764	0.199656
	108.6	0.289264	0.242051	0.339281	0.287272	0.314925	0.199651
	108.8	0.289183	0.2423	0.339344	0.286964	0.315111	0.199474
	109	0.288644	0.242428	0.340099	0.286861	0.315321	0.199823
	109.2	0.288809	0.242242	0.34001	0.286579	0.314991	0.199994
	109.4	0.289408	0.242302	0.340187	0.286297	0.314709	0.200319
	109.6	0.289653	0.242425	0.340546	0.28589	0.314497	0.200663
	109.8	0.289534	0.241984	0.340723	0.285774	0.314572	0.200753
	110	0.289871	0.241701	0.341262	0.285808	0.31464	0.200926
	110.2	0.289853	0.241202	0.341366	0.285772	0.314871	0.201162
	110.4	0.289657	0.24149	0.341379	0.285269	0.314956	0.201068
	110.6	0.289323	0.241446	0.341538	0.28494	0.314688	0.200853
	110.8	0.289331	0.241501	0.341152	0.284801	0.314862	0.200416
	111	0.289203	0.242294	0.341775	0.284892	0.314718	0.200134
	111.2	0.289891	0.242359	0.341672	0.285014	0.315129	0.199909
	111.4	0.289685	0.242671	0.34193	0.284935	0.315404	0.199714
	111.6	0.289872	0.242675	0.342255	0.284817	0.31551	0.199837
	111.8	0.290215	0.242597	0.341939	0.285017	0.315931	0.199751
	112	0.290431	0.242799	0.341775	0.284874	0.316401	0.199472
	112.2	0.290848	0.242681	0.341281	0.284668	0.316298	0.199505
	112.4	0.291475	0.242232	0.340797	0.285063	0.3165	0.199611
	112.6	0.291064	0.242217	0.34053	0.284877	0.316988	0.199755
	112.8	0.29121	0.242615	0.340282	0.285197	0.317141	0.200333
	113	0.291088	0.242181	0.340348	0.285843	0.317356	0.201071
	113.2	0.291662	0.241693	0.34012	0.286096	0.317357	0.201278
	113.4	0.291832	0.241484	0.340789	0.286281	0.317523	0.201754
	113.6	0.291858	0.241246	0.341449	0.286419	0.317677	0.201515
	113.8	0.291777	0.241001	0.342035	0.286621	0.317714	0.201445
	114	0.291614	0.24104	0.341891	0.28691	0.317733	0.201119
	114.2	0.290757	0.241024	0.341561	0.287026	0.317795	0.201132
	114.4	0.290385	0.24105	0.341116	0.286984	0.317825	0.200627
	114.6	0.289907	0.2411	0.341387	0.287212	0.317902	0.201101
	114.8	0.290099	0.241126	0.3412	0.288011	0.317818	0.200982
	115	0.290231	0.241547	0.341545	0.288261	0.317714	0.20111
	115.2	0.290772	0.241748	0.341818	0.288638	0.318076	0.201219
	115.4	0.290425	0.242128	0.341859	0.2885	0.31794	0.201035
	115.6	0.290977	0.242253	0.341731	0.288591	0.317818	0.200944
	115.8	0.291449	0.242303	0.341564	0.288737	0.318335	0.200884
	116	0.291879	0.242402	0.341488	0.288852	0.318487	0.201141
	116.2	0.292089	0.242101	0.341317	0.288604	0.318263	0.20143
	116.4	0.292258	0.242305	0.341703	0.288518	0.318773	0.201883
	116.6	0.29224	0.242484	0.342081	0.28895	0.318955	0.202088
	116.8	0.292493	0.242465	0.342545	0.289456	0.319111	0.202504
	117	0.292506	0.242159	0.343218	0.289566	0.319207	0.202609
	117.2	0.292892	0.242229	0.344218	0.289531	0.319515	0.202544
	117.4	0.293031	0.242766	0.345099	0.289536	0.319728	0.20235
	117.6	0.293165	0.243165	0.345848	0.289534	0.319751	0.201969
	117.8	0.292787	0.24294	0.345672	0.289522	0.319967	0.201864
	118	0.292667	0.242648	0.345174	0.28906	0.320152	0.202284
	118.2	0.292224	0.242561	0.344953	0.288854	0.32018	0.202349
	118.4	0.292595	0.24205	0.344915	0.288472	0.320375	0.202394
	118.6	0.292209	0.241957	0.345054	0.288504	0.320608	0.203333
	118.8	0.292664	0.242473	0.345448	0.288641	0.320154	0.203373
	119	0.29253	0.24291	0.3455	0.288169	0.320383	0.203598
	119.2	0.292846	0.243001	0.345492	0.287678	0.320321	0.204148
	119.4	0.293203	0.243092	0.345293	0.287281	0.320483	0.204565
	119.6	0.294005	0.243239	0.345519	0.287032	0.320788	0.204702
	119.8	0.294218	0.243465	0.345267	0.286971	0.321136	0.205095
	120	0.2943	0.243318	0.345461	0.287217	0.320683	0.20502
	120.2	0.294203	0.243064	0.345531	0.287225	0.321013	0.204608
	120.4	0.294445	0.243079	0.345695	0.287529	0.321076	0.204362
	120.6	0.294414	0.242931	0.345214	0.288197	0.320813	0.204418
	120.8	0.294435	0.243042	0.345047	0.288692	0.320939	0.204359
	121	0.294734	0.243153	0.345285	0.288964	0.321085	0.203766
	121.2	0.295336	0.243678	0.345508	0.289363	0.321098	0.20348
	121.4	0.295486	0.244049	0.345481	0.289101	0.321284	0.202906
	121.6	0.295659	0.244059	0.345092	0.288975	0.321476	0.202359
	121.8	0.295627	0.243619	0.344805	0.288806	0.321606	0.201643
	122	0.295446	0.24392	0.344556	0.28878	0.321364	0.201991
	122.2	0.294919	0.243683	0.345045	0.288893	0.321366	0.201505
	122.4	0.294664	0.243481	0.34488	0.288894	0.321384	0.201758
	122.6	0.294093	0.243946	0.345582	0.288905	0.321027	0.202123
	122.8	0.294104	0.24442	0.346157	0.288435	0.32059	0.202472
	123	0.294159	0.243881	0.345988	0.288161	0.320785	0.202929
	123.2	0.293944	0.243712	0.346062	0.288149	0.320536	0.203684
	123.4	0.293983	0.243672	0.346402	0.288404	0.321221	0.204074
	123.6	0.294197	0.243651	0.346818	0.288701	0.32123	0.204184
	123.8	0.294088	0.243579	0.346549	0.289449	0.321604	0.204467
	124	0.294266	0.243409	0.347081	0.289939	0.32185	0.204124
	124.2	0.294223	0.243035	0.347006	0.290055	0.322136	0.204317
	124.4	0.294101	0.243086	0.347093	0.29035	0.322242	0.204854
	124.6	0.294087	0.243092	0.34714	0.290414	0.32269	0.205299
	124.8	0.294181	0.243234	0.347067	0.290682	0.32347	0.205041
	125	0.294351	0.243323	0.347868	0.290509	0.323941	0.204914
	125.2	0.294974	0.243628	0.348303	0.290001	0.324548	0.205028
	125.4	0.295476	0.243106	0.348997	0.289853	0.325037	0.204907
	125.6	0.295604	0.242872	0.349889	0.290047	0.325191	0.20473
	125.8	0.295553	0.242701	0.350472	0.290387	0.325047	0.204672
	126	0.295821	0.243049	0.350892	0.290714	0.324706	0.20463
	126.2	0.295419	0.242705	0.351472	0.290697	0.324632	0.204891
	126.4	0.29604	0.242875	0.351599	0.290632	0.32446	0.205095
	126.6	0.296345	0.242539	0.35229	0.290188	0.324336	0.204889
	126.8	0.296418	0.242169	0.352333	0.29019	0.324713	0.204796
	127	0.296899	0.241848	0.352135	0.290766	0.324723	0.205063
	127.2	0.296535	0.241916	0.351505	0.291007	0.325123	0.205204
	127.4	0.297276	0.242385	0.351572	0.291329	0.325627	0.205203
	127.6	0.297618	0.242641	0.351451	0.291987	0.325577	0.205674
	127.8	0.297983	0.243087	0.351197	0.292112	0.325928	0.20601
	128	0.298264	0.243009	0.351143	0.292112	0.325796	0.206056
	128.2	0.297931	0.243214	0.350906	0.292511	0.325257	0.206558
	128.4	0.297449	0.243012	0.351019	0.292643	0.325514	0.206648
	128.6	0.29736	0.242854	0.350565	0.29264	0.325609	0.206454
	128.8	0.296947	0.243402	0.350289	0.292801	0.325905	0.206599
	129	0.296908	0.243399	0.350457	0.293005	0.325846	0.207284
	129.2	0.297353	0.243519	0.350865	0.292888	0.325763	0.207802
	129.4	0.297587	0.24326	0.3514	0.293173	0.325626	0.207633
	129.6	0.297205	0.243552	0.351828	0.29311	0.325805	0.207473
	129.8	0.297225	0.243643	0.351474	0.293025	0.325962	0.20695
	130	0.29692	0.243475	0.351845	0.29307	0.326185	0.20683
	130.2	0.296762	0.243287	0.351787	0.29304	0.326493	0.206805
	130.4	0.297391	0.24341	0.351999	0.2928	0.326508	0.206469
	130.6	0.297281	0.243367	0.352072	0.292566	0.326882	0.205734
	130.8	0.297069	0.243822	0.352243	0.292599	0.327195	0.205287
	131	0.297588	0.244352	0.352042	0.29219	0.32708	0.205372
	131.2	0.297638	0.245079	0.351566	0.291738	0.327808	0.205475
	131.4	0.298134	0.245407	0.351951	0.291573	0.327294	0.205512
	131.6	0.298232	0.245428	0.35197	0.291679	0.327318	0.205869
	131.8	0.298534	0.245844	0.352245	0.29131	0.327177	0.206043
	132	0.298559	0.245775	0.352139	0.291363	0.326612	0.206122
	132.2	0.298338	0.245912	0.352279	0.291728	0.326302	0.206538
	132.4	0.29859	0.246064	0.352457	0.291522	0.326249	0.206507
	132.6	0.299179	0.246095	0.351883	0.291709	0.325843	0.20689
	132.8	0.299303	0.246434	0.352541	0.29177	0.325971	0.207512
	133	0.299624	0.246424	0.352844	0.29207	0.326064	0.208025
	133.2	0.299852	0.2465	0.353399	0.292077	0.326446	0.207977
	133.4	0.299369	0.246137	0.35404	0.292463	0.326612	0.207459
	133.6	0.29914	0.246006	0.354498	0.292816	0.327004	0.207634
	133.8	0.298533	0.245676	0.354804	0.2931	0.327514	0.207521
	134	0.298187	0.245389	0.354913	0.293568	0.327555	0.207832
	134.2	0.298344	0.245411	0.354833	0.294102	0.327777	0.207576
	134.4	0.298192	0.24563	0.355127	0.294269	0.328163	0.207823
	134.6	0.297972	0.245594	0.355283	0.293808	0.328795	0.207643
	134.8	0.297584	0.245564	0.35528	0.293334	0.329003	0.207608
	135	0.297848	0.246024	0.355049	0.293215	0.329166	0.207997
	135.2	0.297987	0.24604	0.354494	0.292969	0.329394	0.208409
	135.4	0.298172	0.246149	0.354456	0.293014	0.329272	0.208057
	135.6	0.298198	0.246486	0.354419	0.292947	0.329663	0.207829
	135.8	0.298628	0.246539	0.354407	0.292728	0.329428	0.207747
	136	0.299067	0.246535	0.354236	0.292597	0.329405	0.207622
	136.2	0.299667	0.246536	0.354338	0.292943	0.329495	0.207822
	136.4	0.300139	0.246994	0.354961	0.292879	0.329138	0.207531
	136.6	0.300416	0.246838	0.355355	0.292908	0.329166	0.207406
	136.8	0.300794	0.247202	0.356371	0.293082	0.329263	0.207414
	137	0.300885	0.247394	0.356358	0.293702	0.329398	0.207493
	137.2	0.301191	0.247305	0.356613	0.293932	0.329476	0.207539
	137.4	0.301006	0.247158	0.357451	0.294574	0.329134	0.207604
	137.6	0.301313	0.247183	0.357661	0.294911	0.329344	0.207987
	137.8	0.30083	0.247003	0.357982	0.295325	0.329291	0.208182
	138	0.300809	0.246868	0.357794	0.295901	0.329054	0.208633
	138.2	0.300962	0.246874	0.35809	0.296417	0.329556	0.20887
	138.4	0.301199	0.247191	0.35826	0.295961	0.329945	0.20976
	138.6	0.301199	0.246959	0.358087	0.296072	0.329895	0.210202
	138.8	0.301192	0.246928	0.358239	0.296033	0.329734	0.210821
	139	0.301395	0.246943	0.358078	0.29586	0.32985	0.211515
	139.2	0.301463	0.246705	0.357653	0.295443	0.33018	0.211663
	139.4	0.301271	0.247068	0.357576	0.295471	0.330832	0.211456
	139.6	0.301138	0.247006	0.357248	0.29473	0.331098	0.2113
	139.8	0.300991	0.247093	0.357073	0.294445	0.330723	0.211078
	140	0.30083	0.24741	0.357203	0.294254	0.330887	0.210626
	140.2	0.300423	0.247633	0.357374	0.294606	0.3306	0.210223
	140.4	0.300418	0.247952	0.357669	0.29446	0.330432	0.210181
	140.6	0.300144	0.248141	0.357335	0.294427	0.330305	0.20979
	140.8	0.300799	0.247944	0.357644	0.294559	0.329852	0.209696
	141	0.300487	0.247679	0.357318	0.294469	0.33014	0.209397
	141.2	0.300672	0.24781	0.357672	0.294334	0.330033	0.209366
	141.4	0.300466	0.24789	0.35802	0.294694	0.329679	0.209178
	141.6	0.300635	0.247905	0.357722	0.294617	0.329615	0.209009
	141.8	0.300796	0.247527	0.357915	0.294808	0.32959	0.209049
	142	0.30113	0.247404	0.358105	0.294922	0.329774	0.209237
	142.2	0.301667	0.247506	0.358238	0.295222	0.330357	0.20932
	142.4	0.301594	0.2473	0.358042	0.295181	0.330569	0.210009
	142.6	0.301661	0.247112	0.358022	0.295637	0.33069	0.210162
	142.8	0.302029	0.246832	0.358019	0.295138	0.331188	0.210469
	143	0.302123	0.246872	0.358116	0.294908	0.331784	0.210485
	143.2	0.302136	0.247043	0.358176	0.294805	0.332269	0.210387
	143.4	0.302132	0.24707	0.358249	0.294696	0.332066	0.210266
	143.6	0.30192	0.24688	0.357963	0.294342	0.332088	0.209902
	143.8	0.301689	0.246758	0.358087	0.294706	0.331732	0.209725
	144	0.301712	0.246764	0.35811	0.294867	0.331755	0.210232
	144.2	0.301398	0.24672	0.357991	0.295233	0.331648	0.21048
	144.4	0.301862	0.24668	0.358266	0.295013	0.331744	0.210878
	144.6	0.301821	0.246262	0.358887	0.294996	0.332014	0.210861
	144.8	0.302432	0.246113	0.359592	0.295093	0.332231	0.211099
	145	0.301764	0.24567	0.359392	0.295311	0.333015	0.211353
	145.2	0.302315	0.24572	0.35969	0.295474	0.333111	0.211699
	145.4	0.302655	0.245769	0.35976	0.295472	0.33289	0.21194
	145.6	0.30313	0.245733	0.359563	0.295534	0.333073	0.211871
	145.8	0.303579	0.245906	0.360006	0.295608	0.333089	0.211971
	146	0.303466	0.246477	0.360181	0.295623	0.333133	0.212074
	146.2	0.303534	0.246963	0.359829	0.295888	0.333181	0.212057
	146.4	0.303416	0.247336	0.359141	0.295607	0.333292	0.21196
	146.6	0.303326	0.247944	0.359179	0.295288	0.333271	0.211635
	146.8	0.303862	0.248577	0.358965	0.295414	0.333568	0.211507
	147	0.304022	0.24923	0.359227	0.295355	0.333557	0.211375
	147.2	0.303939	0.249552	0.359142	0.295342	0.33326	0.211449
	147.4	0.304023	0.24947	0.359167	0.295726	0.333146	0.211063
	147.6	0.30377	0.249813	0.358692	0.295871	0.333443	0.211049
	147.8	0.303387	0.250445	0.358601	0.29595	0.333472	0.211385
	148	0.303376	0.250703	0.359122	0.296018	0.333781	0.21167
	148.2	0.303426	0.250781	0.359216	0.296359	0.334075	0.211376
	148.4	0.303774	0.250865	0.359632	0.29633	0.334397	0.210939
	148.6	0.303503	0.250772	0.360132	0.296977	0.33464	0.210801
	148.8	0.302771	0.250661	0.359958	0.297162	0.335	0.210771
	149	0.302617	0.250573	0.360028	0.297423	0.335426	0.210796
	149.2	0.303162	0.250741	0.360206	0.297422	0.335683	0.210923
	149.4	0.303371	0.250995	0.360637	0.297288	0.335754	0.211082
	149.6	0.303187	0.250692	0.360998	0.297646	0.336001	0.211076
	149.8	0.303224	0.250365	0.361497	0.297595	0.336066	0.211205
	150	0.30294	0.250218	0.361706	0.29718	0.336066	0.211347
	150.2	0.303093	0.250177	0.361724	0.296995	0.33606	0.211344
	150.4	0.303078	0.250054	0.36119	0.296774	0.336305	0.211063
	150.6	0.303456	0.250146	0.361354	0.296727	0.336563	0.211443
	150.8	0.303951	0.250058	0.361311	0.297156	0.336741	0.211488
	151	0.304007	0.249483	0.361855	0.297166	0.336841	0.211602
	151.2	0.303901	0.249049	0.361924	0.296971	0.337158	0.211704
	151.4	0.304193	0.248734	0.361773	0.297398	0.337484	0.212064
	151.6	0.304732	0.248785	0.361951	0.297433	0.337609	0.212365
	151.8	0.305499	0.248545	0.362394	0.297454	0.337651	0.212609
	152	0.306539	0.248187	0.362839	0.297533	0.33754	0.212521
	152.2	0.306893	0.248389	0.362458	0.297283	0.337192	0.212618
	152.4	0.306784	0.248639	0.362734	0.297622	0.337313	0.212402
	152.6	0.306425	0.248849	0.36243	0.297934	0.337094	0.212435
	152.8	0.306201	0.248586	0.362273	0.297436	0.337675	0.212891
	153	0.306667	0.248904	0.36245	0.297769	0.33759	0.21269
	153.2	0.306654	0.24911	0.362425	0.297787	0.337553	0.212788
	153.4	0.306363	0.249573	0.362926	0.297915	0.337522	0.212973
	153.6	0.306025	0.249523	0.362989	0.298147	0.337288	0.212819
	153.8	0.306372	0.249395	0.362757	0.297745	0.337185	0.212818
	154	0.306245	0.249584	0.362793	0.297606	0.337067	0.212565
	154.2	0.30603	0.249595	0.363044	0.297959	0.337228	0.212678
	154.4	0.305372	0.249394	0.362857	0.298186	0.337712	0.212614
	154.6	0.305724	0.249295	0.363298	0.298491	0.337818	0.212629
	154.8	0.30492	0.249103	0.364031	0.298899	0.337517	0.212635
	155	0.304747	0.248792	0.364398	0.298913	0.33756	0.212378
	155.2	0.304798	0.248589	0.364216	0.298884	0.33768	0.212506
	155.4	0.305275	0.248205	0.364435	0.299559	0.337699	0.21289
	155.6	0.306033	0.247965	0.365003	0.299359	0.337769	0.212772
	155.8	0.30632	0.247977	0.364621	0.299451	0.337634	0.212917
	156	0.306656	0.248114	0.364308	0.29906	0.337313	0.21334
	156.2	0.306432	0.248227	0.364324	0.299133	0.337221	0.213458
	156.4	0.306434	0.248156	0.364278	0.299332	0.337553	0.213447
	156.6	0.306409	0.248424	0.363581	0.298892	0.337542	0.213394
	156.8	0.306358	0.248191	0.363713	0.298601	0.337369	0.213707
	157	0.306214	0.248469	0.363754	0.29821	0.336826	0.213297
	157.2	0.306081	0.248705	0.363442	0.297695	0.336434	0.213635
	157.4	0.305856	0.249217	0.36291	0.297608	0.336573	0.213657
	157.6	0.306396	0.249253	0.362402	0.297351	0.336549	0.213676
	157.8	0.306499	0.248889	0.362643	0.297283	0.337	0.214158
	158	0.305946	0.248861	0.363421	0.297345	0.337484	0.214345
	158.2	0.305932	0.249034	0.363977	0.297284	0.337847	0.214537
	158.4	0.305912	0.249247	0.364129	0.297529	0.337875	0.21419
	158.6	0.306183	0.249363	0.364746	0.29822	0.337382	0.214177
	158.8	0.305355	0.249893	0.365396	0.298509	0.337146	0.214201
	159	0.305843	0.249744	0.36561	0.298726	0.337173	0.214056
	159.2	0.306651	0.24953	0.36568	0.299306	0.337382	0.214323
	159.4	0.30675	0.249505	0.366027	0.299418	0.337511	0.214327
	159.6	0.306967	0.249803	0.365888	0.299288	0.337916	0.214245
	159.8	0.307057	0.25013	0.36586	0.299848	0.338242	0.213976
	160	0.307387	0.2498	0.366266	0.299765	0.338316	0.213849
	160.2	0.307348	0.249473	0.366519	0.300036	0.338979	0.213257
	160.4	0.307534	0.249081	0.36631	0.299986	0.339396	0.21318
	160.6	0.307563	0.24876	0.366211	0.299873	0.339682	0.213127
	160.8	0.307905	0.24845	0.366384	0.300015	0.339482	0.213114
	161	0.308147	0.248124	0.366127	0.299934	0.339397	0.213234
	161.2	0.308123	0.247961	0.366146	0.300097	0.339443	0.213593
	161.4	0.308352	0.248194	0.366022	0.300464	0.339727	0.213363
	161.6	0.308402	0.248382	0.366193	0.300219	0.340099	0.213355
	161.8	0.307876	0.247939	0.366236	0.29996	0.340579	0.213609
	162	0.307401	0.248216	0.366128	0.299915	0.340755	0.213577
	162.2	0.307545	0.248436	0.366298	0.300083	0.340592	0.213119
	162.4	0.307203	0.249062	0.366483	0.300084	0.340151	0.212979
	162.6	0.306726	0.249533	0.366556	0.29963	0.339918	0.213331
	162.8	0.306534	0.250055	0.366599	0.299425	0.339741	0.213394
	163	0.307	0.250012	0.366828	0.299553	0.339792	0.213552
	163.2	0.307132	0.250501	0.366997	0.299621	0.340013	0.213729
	163.4	0.306644	0.251232	0.367489	0.298987	0.340485	0.213682
	163.6	0.306766	0.252091	0.367313	0.299215	0.340849	0.213478
	163.8	0.306964	0.252344	0.367696	0.299394	0.34127	0.213383
	164	0.306951	0.251878	0.367789	0.299334	0.341701	0.213668
	164.2	0.307064	0.2518	0.368299	0.299507	0.342266	0.214116
	164.4	0.307109	0.251505	0.368356	0.299649	0.3426	0.214338
	164.6	0.30732	0.251414	0.36835	0.299683	0.34308	0.214904
	164.8	0.308065	0.251628	0.368595	0.299899	0.342871	0.215205
	165	0.308463	0.251203	0.369163	0.300228	0.342704	0.215421
	165.2	0.308735	0.250934	0.370176	0.300323	0.342853	0.215412
	165.4	0.309082	0.250706	0.370279	0.300383	0.342788	0.215509
	165.6	0.309183	0.250759	0.369994	0.299951	0.342955	0.21575
	165.8	0.309106	0.250033	0.369619	0.300022	0.342643	0.215956
	166	0.308917	0.250193	0.36947	0.300122	0.342473	0.215622
	166.2	0.309299	0.250018	0.369704	0.299838	0.342313	0.215195
	166.4	0.309082	0.250034	0.369524	0.299611	0.342089	0.215195
	166.6	0.308615	0.249493	0.369169	0.299557	0.342217	0.215272
	166.8	0.308798	0.249161	0.369441	0.299887	0.342281	0.21504
	167	0.309384	0.248989	0.369656	0.29996	0.342288	0.215113
	167.2	0.309192	0.249131	0.369474	0.300384	0.34259	0.215211
	167.4	0.309075	0.249851	0.369028	0.300066	0.34273	0.21478
	167.6	0.309171	0.250363	0.368882	0.300319	0.342797	0.214607
	167.8	0.309312	0.250429	0.369181	0.300068	0.343236	0.215195
	168	0.309306	0.250437	0.369342	0.299777	0.343352	0.21536
	168.2	0.309526	0.250645	0.370069	0.299915	0.343343	0.215698
	168.4	0.309919	0.251011	0.36988	0.299702	0.34323	0.215632
	168.6	0.310582	0.251253	0.369955	0.299302	0.34346	0.2158
	168.8	0.311397	0.251438	0.370415	0.299319	0.343346	0.215741
	169	0.31167	0.251044	0.371113	0.299646	0.343309	0.215708
	169.2	0.311449	0.250772	0.371171	0.299285	0.343552	0.215848
	169.4	0.311674	0.251048	0.370912	0.299486	0.343565	0.216159
	169.6	0.31164	0.251436	0.370436	0.299778	0.343643	0.215943
	169.8	0.311065	0.251431	0.370325	0.300474	0.343442	0.215775
	170	0.311162	0.251422	0.370186	0.300882	0.343798	0.215734
	170.2	0.311028	0.251111	0.370681	0.301443	0.343439	0.215743
	170.4	0.310295	0.250437	0.370901	0.301967	0.343439	0.215455
	170.6	0.31015	0.250002	0.37108	0.302526	0.34361	0.215511
	170.8	0.310297	0.249637	0.371155	0.30306	0.343525	0.215443
	171	0.309989	0.249344	0.371199	0.303709	0.343426	0.215547
	171.2	0.309419	0.249444	0.371333	0.303797	0.343614	0.215177
	171.4	0.309198	0.249736	0.371122	0.303304	0.343296	0.215315
	171.6	0.309799	0.249864	0.37156	0.302996	0.343307	0.215694
	171.8	0.310096	0.249673	0.372177	0.302466	0.343181	0.216294
	172	0.310421	0.249556	0.372181	0.302271	0.343095	0.216207
	172.2	0.310815	0.249387	0.372605	0.302345	0.342973	0.216451
	172.4	0.310931	0.249558	0.372664	0.301819	0.3431	0.21614
	172.6	0.311044	0.249816	0.372578	0.301349	0.343758	0.216106
	172.8	0.311122	0.250053	0.37235	0.30136	0.343844	0.216022
	173	0.311237	0.250439	0.372529	0.30118	0.344225	0.215853
	173.2	0.311218	0.251133	0.371785	0.300948	0.34478	0.215777
	173.4	0.311731	0.251813	0.371228	0.301331	0.344757	0.215962
	173.6	0.311552	0.252202	0.37097	0.301676	0.344569	0.215864
	173.8	0.312032	0.25224	0.371019	0.301701	0.344363	0.216249
	174	0.312659	0.252307	0.371176	0.301653	0.344367	0.216365
	174.2	0.312127	0.252379	0.371073	0.302083	0.344041	0.216317
	174.4	0.312163	0.25224	0.370872	0.302536	0.344127	0.216457
	174.6	0.312607	0.252499	0.370499	0.303004	0.344323	0.216856
	174.8	0.311879	0.252394	0.370566	0.303315	0.34484	0.216865
	175	0.311673	0.252338	0.370799	0.303174	0.344552	0.216642
	175.2	0.311938	0.252011	0.370645	0.302685	0.344391	0.216526
	175.4	0.311676	0.251662	0.370061	0.302511	0.344378	0.216899
	175.6	0.311956	0.251504	0.370186	0.302143	0.34462	0.216999
	175.8	0.311883	0.251074	0.371079	0.301687	0.344935	0.217273
	176	0.311693	0.251129	0.371569	0.301957	0.345174	0.217179
	176.2	0.311443	0.250843	0.372678	0.301614	0.345803	0.217061
	176.4	0.311266	0.251735	0.373587	0.300931	0.34629	0.2172
	176.6	0.311917	0.252565	0.374293	0.300866	0.346691	0.217056
	176.8	0.312021	0.252596	0.375086	0.300982	0.346632	0.216784
	177	0.312087	0.253336	0.375927	0.300942	0.347024	0.216761
	177.2	0.312384	0.253142	0.375921	0.30098	0.347052	0.217004
	177.4	0.312442	0.252992	0.37609	0.300752	0.347065	0.217205
	177.6	0.312478	0.253145	0.376354	0.300933	0.347035	0.217642
	177.8	0.312992	0.253281	0.37658	0.301168	0.347281	0.21815
	178	0.312915	0.253371	0.376396	0.301794	0.347514	0.218128
	178.2	0.312659	0.253396	0.375759	0.30245	0.347567	0.218354
	178.4	0.3128	0.253407	0.375937	0.303398	0.347741	0.218697
	178.6	0.312823	0.253443	0.375304	0.303628	0.347656	0.218291
	178.8	0.312796	0.253589	0.374873	0.303899	0.347783	0.217847
	179	0.313302	0.25345	0.374133	0.304056	0.34734	0.217503
	179.2	0.313567	0.253354	0.373409	0.304225	0.347654	0.217351
	179.4	0.313061	0.253214	0.372621	0.304717	0.347853	0.217615
	179.6	0.313179	0.253095	0.372379	0.304933	0.348161	0.2178
	179.8	0.313295	0.253093	0.373037	0.305187	0.348697	0.218036
	180	0.312911	0.253121	0.373315	0.305346	0.348903	0.218092
	180.2	0.312812	0.252984	0.373454	0.304734	0.349413	0.218357
	180.4	0.31275	0.253844	0.373518	0.304833	0.349353	0.218892
	180.6	0.313345	0.253817	0.37355	0.305413	0.349349	0.218663
	180.8	0.313153	0.253707	0.374036	0.305398	0.349361	0.218793
	181	0.313305	0.254096	0.374318	0.305339	0.349263	0.218596
	181.2	0.313371	0.253659	0.374353	0.305208	0.349205	0.218963
	181.4	0.313445	0.253816	0.374758	0.304797	0.349293	0.219233
	181.6	0.31353	0.254157	0.375275	0.304866	0.349358	0.219653
	181.8	0.313844	0.253632	0.375922	0.305076	0.3493	0.219692
	182	0.314088	0.253176	0.376041	0.305097	0.349456	0.219399
	182.2	0.314531	0.253085	0.376251	0.304794	0.349432	0.21946
	182.4	0.314893	0.252905	0.376627	0.304597	0.349146	0.219483
	182.6	0.315216	0.252823	0.376507	0.303866	0.348507	0.219036
	182.8	0.315775	0.253055	0.376618	0.303398	0.348593	0.219107
	183	0.315649	0.252977	0.376609	0.302991	0.348935	0.218949
	183.2	0.315991	0.252864	0.376508	0.302823	0.348716	0.21915
	183.4	0.315826	0.252654	0.376688	0.302676	0.349032	0.219244
	183.6	0.316306	0.252628	0.376474	0.302173	0.349488	0.219686
	183.8	0.316251	0.252721	0.376803	0.302307	0.349946	0.219751
	184	0.316128	0.253011	0.376481	0.301902	0.350205	0.220002
	184.2	0.316419	0.25295	0.376281	0.302175	0.350537	0.220447
	184.4	0.31677	0.253136	0.376431	0.302822	0.350324	0.220922
	184.6	0.317002	0.2529	0.376677	0.30324	0.350403	0.220804
	184.8	0.316855	0.253082	0.376979	0.303341	0.350464	0.220432
	185	0.316836	0.253209	0.376688	0.303896	0.350081	0.220404
	185.2	0.316661	0.253202	0.37651	0.304245	0.350349	0.22083
	185.4	0.316671	0.253248	0.376685	0.304515	0.350437	0.220994
	185.6	0.316662	0.253199	0.37709	0.304846	0.350625	0.220931
	185.8	0.316565	0.252375	0.377266	0.305525	0.350242	0.220971
	186	0.316194	0.252801	0.377326	0.305733	0.350305	0.220966
	186.2	0.316409	0.252775	0.377225	0.305407	0.350102	0.221072
	186.4	0.316084	0.252958	0.377611	0.305234	0.349732	0.220867
	186.6	0.31583	0.253339	0.378009	0.304784	0.349904	0.220385
	186.8	0.315763	0.253563	0.378351	0.304422	0.350039	0.220348
	187	0.315223	0.253891	0.378509	0.304537	0.350467	0.219837
	187.2	0.315935	0.254201	0.378883	0.304401	0.35039	0.219618
	187.4	0.315918	0.254299	0.379137	0.304035	0.350947	0.219365
	187.6	0.316189	0.254518	0.378629	0.303866	0.351162	0.219621
	187.8	0.316414	0.255075	0.378765	0.304164	0.351385	0.219436
	188	0.3164	0.254925	0.37864	0.30382	0.351929	0.220017
	188.2	0.316353	0.254594	0.378795	0.304272	0.351987	0.220066
	188.4	0.316336	0.254136	0.378634	0.304616	0.352063	0.220347
	188.6	0.316077	0.25393	0.3782	0.305101	0.352596	0.220306
	188.8	0.316162	0.253977	0.378012	0.305742	0.353011	0.220247
	189	0.316268	0.253616	0.377583	0.30634	0.352573	0.220959
	189.2	0.316358	0.253831	0.377457	0.306142	0.352823	0.22129
	189.4	0.316466	0.253791	0.377717	0.306125	0.352979	0.221524
	189.6	0.316697	0.253614	0.378067	0.306435	0.352795	0.221363
	189.8	0.316764	0.253773	0.377946	0.306601	0.35269	0.221765
	190	0.316678	0.25391	0.377925	0.306584	0.352883	0.221802
	190.2	0.316949	0.25386	0.377689	0.306432	0.353042	0.221538
	190.4	0.316847	0.254181	0.377658	0.306391	0.352912	0.221362
	190.6	0.317004	0.254067	0.377768	0.306216	0.353273	0.221491
	190.8	0.316771	0.253889	0.377756	0.306583	0.353188	0.221867
	191	0.316616	0.254034	0.377441	0.306788	0.353423	0.221581
	191.2	0.31695	0.253691	0.377351	0.306041	0.353327	0.221784
	191.4	0.316699	0.253391	0.377304	0.306015	0.353347	0.222094
	191.6	0.316812	0.253356	0.377505	0.305928	0.353773	0.222485
	191.8	0.317054	0.253369	0.377732	0.305604	0.354156	0.222678
	192	0.316619	0.252741	0.378067	0.305417	0.354444	0.223084
	192.2	0.316287	0.252611	0.378485	0.30579	0.354154	0.222997
	192.4	0.316244	0.252346	0.378691	0.305775	0.354405	0.223591
	192.6	0.316407	0.25236	0.379121	0.306172	0.354364	0.223999
	192.8	0.316429	0.252526	0.38008	0.306344	0.354068	0.223899
	193	0.316654	0.252373	0.379875	0.305699	0.353444	0.224077
	193.2	0.316738	0.253146	0.380476	0.304922	0.353459	0.22362
	193.4	0.316475	0.253045	0.381211	0.304877	0.352991	0.223252
	193.6	0.31636	0.253464	0.381897	0.305118	0.352813	0.222829
	193.8	0.316471	0.253773	0.381795	0.304917	0.352766	0.223164
	194	0.315765	0.253652	0.382341	0.305173	0.35268	0.222974
	194.2	0.315924	0.254209	0.382092	0.305152	0.352489	0.222633
	194.4	0.316074	0.254538	0.382024	0.30495	0.352379	0.222647
	194.6	0.316159	0.254867	0.382019	0.30522	0.352706	0.222851
	194.8	0.316192	0.255284	0.38187	0.305594	0.353034	0.222632
	195	0.316221	0.255257	0.381948	0.305558	0.353176	0.222422
	195.2	0.31641	0.255042	0.38224	0.305284	0.35355	0.222604
	195.4	0.317028	0.255249	0.382515	0.305613	0.353809	0.222399
	195.6	0.317557	0.255497	0.382599	0.305901	0.354459	0.22217
	195.8	0.317889	0.255544	0.382643	0.306022	0.354911	0.22178
	196	0.318014	0.255638	0.382717	0.30644	0.355042	0.222149
	196.2	0.31812	0.255959	0.382814	0.306648	0.355293	0.222281
	196.4	0.318586	0.255914	0.382084	0.306578	0.355469	0.222299
	196.6	0.31923	0.255684	0.382193	0.306823	0.355572	0.222411
	196.8	0.319137	0.255709	0.381911	0.306552	0.355754	0.222209
	197	0.319248	0.255912	0.381344	0.306347	0.355857	0.222345
	197.2	0.319169	0.256281	0.381656	0.306203	0.356055	0.222324
	197.4	0.318523	0.25596	0.381519	0.306532	0.356075	0.222509
	197.6	0.31842	0.255961	0.381714	0.306784	0.356313	0.22263
	197.8	0.318291	0.25559	0.381408	0.306819	0.356313	0.223069
	198	0.317849	0.255117	0.381571	0.306818	0.356566	0.223137
	198.2	0.318129	0.25522	0.380645	0.306687	0.356295	0.222926
	198.4	0.31774	0.255379	0.380959	0.306623	0.356501	0.222915
	198.6	0.31796	0.255468	0.381195	0.306779	0.356644	0.22311
	198.8	0.318018	0.255347	0.381515	0.306536	0.35654	0.222803
	199	0.318295	0.255024	0.382	0.306358	0.356372	0.223055
	199.2	0.318531	0.255256	0.382269	0.306258	0.356497	0.222513
	199.4	0.318771	0.255198	0.382189	0.306392	0.356399	0.222206
	199.6	0.31848	0.255003	0.382794	0.306634	0.356554	0.222079
	199.8	0.318561	0.254766	0.382979	0.306437	0.356656	0.22215
	200	0.318337	0.254789	0.383085	0.306171	0.35678	0.222514
	200.2	0.318143	0.255051	0.38326	0.306012	0.356795	0.222185
	200.4	0.318131	0.255055	0.383381	0.306167	0.356456	0.222282
	200.6	0.317789	0.255248	0.38383	0.306206	0.356369	0.222619
	200.8	0.317355	0.255524	0.38345	0.306699	0.35668	0.222402
	201	0.3172	0.255777	0.383218	0.307029	0.356639	0.222719
	201.2	0.316747	0.255999	0.383529	0.30701	0.356856	0.223062
	201.4	0.316182	0.255969	0.38367	0.307867	0.356726	0.223171
	201.6	0.316438	0.255635	0.383919	0.308067	0.357048	0.223443
	201.8	0.3166	0.255501	0.384049	0.308147	0.357044	0.22381
	202	0.316764	0.255388	0.383802	0.307682	0.357115	0.224169
	202.2	0.317041	0.256134	0.383257	0.307317	0.356883	0.224415
	202.4	0.317088	0.25646	0.384072	0.307281	0.357044	0.224682
	202.6	0.317854	0.256558	0.384083	0.307419	0.357384	0.225255
	202.8	0.317977	0.256743	0.384043	0.307267	0.357259	0.225579
	203	0.318758	0.256648	0.384239	0.307162	0.35759	0.225428
	203.2	0.318865	0.25676	0.383943	0.307376	0.357747	0.225116
	203.4	0.318792	0.256284	0.383964	0.307089	0.357902	0.225308
	203.6	0.318761	0.256302	0.384088	0.307256	0.358302	0.225202
	203.8	0.319045	0.256289	0.383472	0.307488	0.358698	0.225544
	204	0.319094	0.256496	0.383478	0.307401	0.358799	0.225132
	204.2	0.319243	0.257079	0.383497	0.307802	0.358783	0.224613
	204.4	0.319636	0.257051	0.383453	0.30841	0.358609	0.224628
	204.6	0.319659	0.257148	0.38349	0.308707	0.358858	0.224173
	204.8	0.319698	0.257079	0.383164	0.309243	0.359536	0.223736
	205	0.3197	0.256714	0.383443	0.309082	0.359266	0.223926
	205.2	0.319798	0.256748	0.38414	0.308957	0.359248	0.22374
	205.4	0.320233	0.25625	0.384357	0.309211	0.359111	0.223594
	205.6	0.3207	0.255826	0.384646	0.308979	0.359266	0.223571
	205.8	0.320589	0.255812	0.384946	0.308684	0.359394	0.223685
	206	0.320982	0.255893	0.385323	0.308239	0.359744	0.223688
	206.2	0.321387	0.255992	0.385597	0.3085	0.35952	0.223954
	206.4	0.321491	0.255362	0.386387	0.308991	0.359339	0.224217
	206.6	0.321522	0.255327	0.386572	0.309177	0.359656	0.224196
	206.8	0.321451	0.2556	0.387207	0.309002	0.359398	0.224355
	207	0.321712	0.25544	0.387439	0.308966	0.359991	0.224158
	207.2	0.321592	0.255898	0.387386	0.30936	0.359984	0.224352
	207.4	0.321063	0.256152	0.387244	0.30958	0.360061	0.224493
	207.6	0.321214	0.256118	0.387281	0.309909	0.360462	0.224661
	207.8	0.321375	0.256201	0.387087	0.310338	0.360535	0.224876
	208	0.32153	0.256842	0.387272	0.310053	0.360406	0.224404
	208.2	0.321557	0.257263	0.387224	0.310436	0.360383	0.224425
	208.4	0.321717	0.257285	0.387211	0.310577	0.360713	0.224508
	208.6	0.321513	0.257337	0.386921	0.310434	0.361044	0.224279
	208.8	0.321353	0.257219	0.386496	0.310783	0.361219	0.224388
	209	0.321616	0.256815	0.386412	0.310688	0.361056	0.224404
	209.2	0.321443	0.256445	0.38612	0.310416	0.361444	0.224387
	209.4	0.321364	0.255998	0.385945	0.310227	0.361679	0.224344
	209.6	0.321136	0.25598	0.385457	0.310215	0.362225	0.224322
	209.8	0.321188	0.255828	0.38555	0.310114	0.362615	0.224443
	210	0.321882	0.256003	0.385878	0.310175	0.362385	0.224368
	210.2	0.322326	0.256188	0.38572	0.309968	0.362174	0.224853
	210.4	0.322364	0.256087	0.385984	0.309903	0.36253	0.224866
	210.6	0.3219	0.256756	0.386167	0.309706	0.362585	0.224888
	210.8	0.322233	0.257168	0.386154	0.309577	0.362462	0.225473
	211	0.322143	0.257433	0.386017	0.309516	0.362769	0.225649
	211.2	0.322015	0.257945	0.386193	0.309764	0.362249	0.225715
	211.4	0.321793	0.25799	0.386267	0.310111	0.362151	0.225926
	211.6	0.322551	0.258097	0.386809	0.309962	0.36218	0.225982
	211.8	0.322536	0.258466	0.386445	0.310086	0.362022	0.225909
	212	0.322363	0.258721	0.386962	0.309723	0.362061	0.226259
	212.2	0.32206	0.258298	0.387186	0.309866	0.36199	0.225997
	212.4	0.321715	0.25816	0.387558	0.309898	0.36228	0.226075
	212.6	0.32156	0.257874	0.38759	0.309946	0.362058	0.225753
	212.8	0.321466	0.257457	0.387962	0.310492	0.362103	0.225682
	213	0.321432	0.257135	0.388013	0.310182	0.362119	0.225359
	213.2	0.320955	0.256538	0.388327	0.309887	0.362168	0.225643
	213.4	0.321076	0.256407	0.388471	0.310091	0.361736	0.2257
	213.6	0.321174	0.256681	0.388457	0.310183	0.362042	0.225929
	213.8	0.321792	0.256531	0.388929	0.310146	0.36188	0.225868
	214	0.322063	0.256762	0.388801	0.309948	0.362259	0.225518
	214.2	0.322542	0.256763	0.388908	0.309365	0.362333	0.225519
	214.4	0.322614	0.256538	0.388908	0.3096	0.362876	0.22552
	214.6	0.322658	0.256608	0.388927	0.30978	0.36303	0.225682
	214.8	0.323096	0.256643	0.38897	0.309893	0.363418	0.22625
	215	0.323375	0.256877	0.3895	0.310283	0.363942	0.225937
	215.2	0.32387	0.257383	0.389627	0.310735	0.3641	0.225917
	215.4	0.324429	0.257679	0.38972	0.311094	0.3644	0.225874
	215.6	0.324812	0.257753	0.389555	0.311191	0.364854	0.225998
	215.8	0.324518	0.257646	0.389238	0.311271	0.365399	0.226322
	216	0.324442	0.257322	0.389475	0.311066	0.365679	0.226407
	216.2	0.324544	0.257231	0.389463	0.311093	0.36529	0.226013
	216.4	0.324055	0.257313	0.389685	0.31111	0.364905	0.225935
	216.6	0.32372	0.25709	0.389698	0.311057	0.364427	0.22556
	216.8	0.323472	0.256999	0.389847	0.311419	0.364031	0.225678
	217	0.323215	0.257203	0.390009	0.311409	0.363188	0.225765
	217.2	0.32304	0.256805	0.390416	0.311622	0.362211	0.226684
	217.4	0.322648	0.256963	0.390386	0.311835	0.361849	0.226903
	217.6	0.322612	0.25671	0.390314	0.311297	0.361774	0.227079
	217.8	0.322948	0.256684	0.390124	0.310949	0.361458	0.227444
	218	0.322553	0.256598	0.389936	0.310731	0.361317	0.227822
	218.2	0.322716	0.256096	0.389962	0.310886	0.36137	0.228389
	218.4	0.32277	0.25554	0.3899	0.310812	0.361718	0.228837
	218.6	0.322953	0.255772	0.390264	0.310948	0.361904	0.229185
	218.8	0.322863	0.256003	0.390836	0.311151	0.362123	0.230018
	219	0.323486	0.256002	0.391234	0.311271	0.362588	0.229582
	219.2	0.323762	0.256074	0.391249	0.31139	0.362628	0.229777
	219.4	0.323814	0.255975	0.391205	0.311704	0.363221	0.229407
	219.6	0.323784	0.256006	0.39086	0.311776	0.364004	0.229307
	219.8	0.323703	0.256148	0.391029	0.311777	0.364289	0.22874
	220	0.324061	0.256248	0.390434	0.311916	0.364405	0.227928
	220.2	0.324165	0.256737	0.390173	0.312386	0.364376	0.227193
	220.4	0.323805	0.256939	0.390531	0.312052	0.364759	0.226422
	220.6	0.324152	0.257222	0.39095	0.31189	0.365007	0.225522
	220.8	0.324281	0.257024	0.391382	0.312379	0.365096	0.22521
	221	0.324466	0.257232	0.391433	0.312478	0.365074	0.224923
	221.2	0.324521	0.25738	0.39156	0.31229	0.36498	0.224971
	221.4	0.324453	0.257538	0.391425	0.312142	0.365471	0.224923
	221.6	0.324977	0.257382	0.391	0.311958	0.365879	0.225042
	221.8	0.324783	0.257265	0.391245	0.31187	0.366233	0.225706
	222	0.324777	0.25706	0.391031	0.311666	0.365979	0.226368
	222.2	0.32501	0.257184	0.390747	0.311571	0.366389	0.226958
	222.4	0.325017	0.257047	0.391327	0.310984	0.365897	0.227321
	222.6	0.325021	0.257478	0.392111	0.311295	0.36587	0.228222
	222.8	0.324953	0.25732	0.392803	0.311524	0.365923	0.228877
	223	0.325166	0.257047	0.393091	0.311739	0.365916	0.229403
	223.2	0.32513	0.257255	0.393112	0.311961	0.365921	0.230085
	223.4	0.325068	0.257816	0.393326	0.312246	0.365948	0.23004
	223.6	0.324706	0.258356	0.393571	0.312398	0.365778	0.229971
	223.8	0.324857	0.258635	0.393528	0.312806	0.365522	0.229381
	224	0.324879	0.259009	0.392827	0.312913	0.365674	0.229248
	224.2	0.324993	0.259724	0.392979	0.313127	0.365814	0.228798
	224.4	0.325134	0.26029	0.393509	0.312798	0.366186	0.228058
	224.6	0.325372	0.260017	0.393828	0.313107	0.366271	0.227608
	224.8	0.325208	0.259878	0.393673	0.313268	0.3662	0.22738
	225	0.325481	0.259983	0.393587	0.31308	0.366318	0.226702
	225.2	0.325578	0.260001	0.39352	0.312713	0.366354	0.22622
	225.4	0.325581	0.259916	0.393424	0.312664	0.366699	0.226175
	225.6	0.325628	0.259635	0.393136	0.312304	0.367202	0.225782
	225.8	0.325733	0.259091	0.393563	0.311889	0.366923	0.225838
	226	0.326348	0.259225	0.393136	0.311245	0.366514	0.226212
	226.2	0.326167	0.259573	0.39297	0.311172	0.36677	0.225884
	226.4	0.326244	0.258645	0.393363	0.311206	0.366447	0.225582
	226.6	0.326559	0.258341	0.393445	0.311397	0.366232	0.226362
	226.8	0.32697	0.258052	0.393277	0.311389	0.366143	0.2269
	227	0.327396	0.258018	0.392723	0.311703	0.366167	0.227791
	227.2	0.327358	0.258191	0.392558	0.311853	0.365827	0.227925
	227.4	0.326937	0.258197	0.392771	0.312077	0.365573	0.227533
	227.6	0.327111	0.258223	0.39227	0.312768	0.365443	0.227567
	227.8	0.326902	0.258355	0.391508	0.312869	0.365594	0.227817
	228	0.326636	0.25892	0.392102	0.313023	0.365432	0.227924
	228.2	0.32698	0.259923	0.392466	0.313275	0.3656	0.22832
	228.4	0.32686	0.260297	0.392873	0.313053	0.36588	0.228099
	228.6	0.326523	0.260019	0.393219	0.312943	0.366042	0.22862
	228.8	0.326326	0.260054	0.393364	0.312921	0.366046	0.228947
	229	0.326035	0.260073	0.393753	0.312817	0.366134	0.229094
	229.2	0.325514	0.260385	0.393942	0.312781	0.366286	0.229412
	229.4	0.325181	0.260481	0.394571	0.312706	0.366521	0.229771
	229.6	0.325415	0.260342	0.394994	0.312661	0.366749	0.229679
	229.8	0.325767	0.260497	0.395192	0.312333	0.366794	0.22986
	230	0.326093	0.260629	0.395052	0.312059	0.367068	0.230029
	230.2	0.325909	0.260803	0.394618	0.312091	0.367883	0.229704
	230.4	0.326013	0.260077	0.394945	0.311804	0.367963	0.229816
	230.6	0.326159	0.260028	0.394925	0.3117	0.36821	0.230222
	230.8	0.326493	0.260103	0.394845	0.31172	0.368418	0.23016
	231	0.32663	0.260014	0.39432	0.31192	0.368274	0.229884
	231.2	0.32672	0.259825	0.394436	0.311875	0.368185	0.229543
	231.4	0.32686	0.260015	0.394378	0.311854	0.368624	0.229423
	231.6	0.327406	0.260307	0.393794	0.312187	0.368273	0.2298
	231.8	0.3274	0.260286	0.394064	0.31191	0.36847	0.229572
	232	0.327923	0.260468	0.394916	0.31213	0.368367	0.2291
	232.2	0.328056	0.260565	0.395	0.312438	0.368614	0.229293
	232.4	0.327832	0.259854	0.395118	0.312632	0.368577	0.228884
	232.6	0.327605	0.259408	0.394799	0.31281	0.368362	0.229385
	232.8	0.327571	0.259281	0.394647	0.312952	0.368612	0.229698
	233	0.327375	0.259122	0.39496	0.313128	0.368413	0.229492
	233.2	0.327235	0.25891	0.395559	0.313649	0.368567	0.229707
	233.4	0.327252	0.258728	0.396002	0.314023	0.368593	0.230289
	233.6	0.32755	0.258408	0.396321	0.314205	0.368464	0.230252
	233.8	0.327855	0.258453	0.396317	0.31429	0.368715	0.230523
	234	0.327728	0.258017	0.396211	0.314324	0.369068	0.230421
	234.2	0.327503	0.257954	0.396327	0.314273	0.369655	0.230291
	234.4	0.327229	0.258004	0.396526	0.314151	0.369283	0.230348
	234.6	0.327304	0.258038	0.395926	0.314352	0.369876	0.23076
	234.8	0.327467	0.258362	0.395687	0.314473	0.369506	0.230701
	235	0.327566	0.25854	0.395177	0.314187	0.36932	0.231142
	235.2	0.328324	0.258885	0.395077	0.314244	0.369448	0.231439
	235.4	0.328298	0.259351	0.39501	0.314462	0.369538	0.231454
	235.6	0.328626	0.259326	0.394935	0.314784	0.368999	0.231627
	235.8	0.328544	0.259868	0.394942	0.315063	0.36935	0.230935
	236	0.328483	0.260242	0.394727	0.315456	0.369598	0.230788
	236.2	0.328366	0.260748	0.394797	0.315574	0.369573	0.231079
	236.4	0.328519	0.26117	0.394639	0.315483	0.369616	0.231131
	236.6	0.328681	0.261834	0.394682	0.315382	0.369973	0.23137
	236.8	0.328596	0.262317	0.39482	0.315181	0.370051	0.23122
	237	0.328704	0.26224	0.395305	0.315224	0.369971	0.231217
	237.2	0.328672	0.261856	0.395965	0.315339	0.370138	0.231393
	237.4	0.328687	0.261887	0.395825	0.315838	0.370389	0.231766
	237.6	0.328883	0.261471	0.396095	0.315521	0.370426	0.231695
	237.8	0.328972	0.261377	0.39622	0.315456	0.370986	0.231557
	238	0.328699	0.26093	0.396139	0.314986	0.371216	0.23125
	238.2	0.328557	0.260831	0.396404	0.31477	0.371456	0.231205
	238.4	0.328199	0.260807	0.396288	0.315017	0.37139	0.231583
	238.6	0.328402	0.260392	0.396335	0.314971	0.371745	0.231604
	238.8	0.328733	0.260087	0.396525	0.314732	0.371528	0.231092
	239	0.328811	0.259706	0.396831	0.314345	0.371726	0.231055
	239.2	0.328892	0.259349	0.397052	0.314817	0.3718	0.230568
	239.4	0.32882	0.259897	0.397251	0.31491	0.371812	0.230479
	239.6	0.328817	0.259949	0.397507	0.3149	0.371839	0.230428
	239.8	0.328471	0.260742	0.397288	0.314958	0.372261	0.23014
	240	0.328679	0.26061	0.397475	0.315034	0.372329	0.230424
	240.2	0.329142	0.26116	0.397185	0.315154	0.37206	0.230823
	240.4	0.329387	0.261321	0.39729	0.3152	0.37173	0.230985
	240.6	0.329746	0.261552	0.396963	0.31543	0.371699	0.230831
	240.8	0.329939	0.261807	0.396651	0.315879	0.371465	0.231079
	241	0.330127	0.261595	0.396961	0.316313	0.371429	0.231341
	241.2	0.330157	0.261492	0.397208	0.316638	0.371284	0.23162
	241.4	0.330233	0.26136	0.396925	0.316711	0.371303	0.232136
	241.6	0.330037	0.260935	0.397188	0.316025	0.371054	0.232352
	241.8	0.32995	0.260886	0.397124	0.31617	0.371491	0.232596
	242	0.32989	0.26032	0.397039	0.315823	0.37147	0.232808
	242.2	0.329706	0.260118	0.397625	0.316069	0.371129	0.232832
	242.4	0.329513	0.259976	0.397139	0.316674	0.371125	0.232992
	242.6	0.330214	0.259399	0.397416	0.316354	0.371402	0.232661
	242.8	0.330463	0.259381	0.397714	0.316428	0.371891	0.232869
	243	0.330344	0.259336	0.398314	0.316544	0.372054	0.232501
	243.2	0.330501	0.25938	0.398328	0.31641	0.372219	0.232529
	243.4	0.330733	0.260035	0.398467	0.315878	0.372184	0.232599
	243.6	0.330872	0.259842	0.398973	0.315805	0.372394	0.232297
	243.8	0.330642	0.260242	0.399191	0.315752	0.372434	0.232254
	244	0.330805	0.260318	0.399389	0.31578	0.372431	0.231991
	244.2	0.331333	0.260287	0.399429	0.315642	0.372291	0.232078
	244.4	0.331321	0.260845	0.400187	0.315389	0.372198	0.231403
	244.6	0.331434	0.261519	0.400944	0.315809	0.372362	0.231259
	244.8	0.331536	0.261512	0.401848	0.315893	0.372485	0.231253
	245	0.331106	0.261316	0.402327	0.315952	0.372719	0.2309
	245.2	0.330994	0.261307	0.402673	0.315808	0.373133	0.23095
	245.4	0.3312	0.260757	0.402816	0.315878	0.373405	0.231135
	245.6	0.330658	0.260749	0.403025	0.316145	0.373688	0.231377
	245.8	0.330714	0.261157	0.403291	0.316776	0.374321	0.231609
	246	0.330524	0.261108	0.403166	0.316425	0.374275	0.231821
	246.2	0.330266	0.261467	0.403325	0.316811	0.374092	0.232209
	246.4	0.330615	0.261627	0.402981	0.317199	0.375006	0.232564
	246.6	0.331265	0.261354	0.403552	0.31725	0.375287	0.23309
	246.8	0.331281	0.2616	0.403867	0.317171	0.375422	0.233544
	247	0.33155	0.261371	0.403614	0.317006	0.375289	0.233158
	247.2	0.331166	0.261189	0.403632	0.316809	0.375195	0.233922
	247.4	0.330933	0.261381	0.403726	0.316677	0.375161	0.233992
	247.6	0.331539	0.260942	0.404069	0.316575	0.37514	0.23371
	247.8	0.331788	0.261331	0.403976	0.316177	0.374815	0.233487
	248	0.331973	0.26153	0.403655	0.316432	0.374853	0.233071
	248.2	0.332142	0.261246	0.403854	0.316068	0.375059	0.233335
	248.4	0.332572	0.261402	0.404091	0.315845	0.374905	0.233075
	248.6	0.332957	0.261386	0.404706	0.316107	0.374869	0.232941
	248.8	0.333449	0.261515	0.404191	0.316128	0.374999	0.232571
	249	0.332998	0.26188	0.403749	0.316465	0.37509	0.232453
	249.2	0.332732	0.261839	0.403711	0.31673	0.3752	0.232605
	249.4	0.33273	0.261882	0.40343	0.317126	0.374991	0.232554
	249.6	0.332177	0.262147	0.403276	0.317331	0.375126	0.232854
	249.8	0.33218	0.262987	0.403413	0.317306	0.375057	0.232876
	250	0.331962	0.262829	0.403028	0.316649	0.374945	0.232993
	250.2	0.331696	0.262513	0.403347	0.316621	0.375141	0.232735
	250.4	0.332088	0.26205	0.403629	0.317034	0.3754	0.232642
	250.6	0.331654	0.261907	0.403526	0.316793	0.37496	0.232654
	250.8	0.33171	0.261968	0.403467	0.317017	0.375011	0.232885
	251	0.331603	0.261466	0.403693	0.317075	0.374906	0.232696
	251.2	0.331169	0.261882	0.404069	0.317181	0.375024	0.232801
	251.4	0.331608	0.261707	0.403575	0.316937	0.37522	0.232369
	251.6	0.332476	0.261286	0.403426	0.317213	0.375223	0.232311
	251.8	0.332706	0.261675	0.403314	0.317507	0.375378	0.232672
	252	0.332307	0.261605	0.403099	0.317813	0.375989	0.232559
	252.2	0.332806	0.261167	0.403374	0.317533	0.37637	0.233012
	252.4	0.333377	0.261192	0.403199	0.317937	0.376776	0.232974
	252.6	0.333686	0.261793	0.403392	0.318454	0.377137	0.232569
	252.8	0.333524	0.261521	0.402651	0.318485	0.377446	0.23251
	253	0.33319	0.261445	0.40264	0.318892	0.377436	0.233166
	253.2	0.333163	0.261121	0.402728	0.319187	0.377453	0.23368
	253.4	0.333582	0.261117	0.402977	0.319033	0.377492	0.233976
	253.6	0.333602	0.260958	0.403113	0.318922	0.377776	0.234399
	253.8	0.333547	0.260979	0.403363	0.31882	0.377794	0.234277
	254	0.333406	0.260773	0.40337	0.318447	0.378203	0.23432
	254.2	0.333313	0.260611	0.403632	0.318384	0.37836	0.234548
	254.4	0.333767	0.260827	0.403804	0.318317	0.378508	0.235079
	254.6	0.333527	0.261649	0.403723	0.318068	0.378653	0.235247
	254.8	0.33383	0.261538	0.403702	0.317921	0.378503	0.235312
	255	0.333886	0.261589	0.40393	0.317096	0.37809	0.235092
	255.2	0.334093	0.262406	0.403729	0.316849	0.378125	0.235229
	255.4	0.334334	0.262095	0.403366	0.316952	0.378217	0.235702
	255.6	0.334822	0.262401	0.403629	0.317236	0.378296	0.23586
	255.8	0.334615	0.262601	0.403941	0.317132	0.378131	0.2354
	256	0.334548	0.262468	0.403902	0.316926	0.378435	0.234893
	256.2	0.334675	0.262335	0.4044	0.316928	0.378705	0.234767
	256.4	0.334842	0.261949	0.404274	0.317327	0.378912	0.234309
	256.6	0.334936	0.26158	0.405113	0.317486	0.378764	0.233895
	256.8	0.334557	0.260832	0.40571	0.317337	0.378706	0.233884
	257	0.334256	0.26106	0.406345	0.317793	0.378397	0.234468
	257.2	0.334331	0.260823	0.407025	0.317655	0.378734	0.234391
	257.4	0.334005	0.260862	0.407416	0.317829	0.379178	0.234318
	257.6	0.334044	0.260604	0.407738	0.318107	0.379241	0.23423
	257.8	0.333912	0.260695	0.407759	0.31797	0.379334	0.23429
	258	0.333766	0.260955	0.407618	0.317618	0.379453	0.23475
	258.2	0.333497	0.26073	0.4077	0.31739	0.379357	0.235095
	258.4	0.333462	0.261411	0.407622	0.317217	0.379186	0.235101
	258.6	0.333634	0.261661	0.407499	0.317382	0.378645	0.235225
	258.8	0.333937	0.261387	0.40708	0.317186	0.377947	0.235166
	259	0.333967	0.261995	0.406797	0.317318	0.377454	0.235385
	259.2	0.334151	0.262351	0.40659	0.317575	0.377804	0.235597
	259.4	0.334108	0.262533	0.406059	0.318094	0.377811	0.235613
	259.6	0.334085	0.262706	0.406322	0.31825	0.377527	0.235472
	259.8	0.333839	0.262439	0.406079	0.318007	0.376935	0.235285
	260	0.333797	0.26285	0.405579	0.318	0.377043	0.235273
	260.2	0.333502	0.262989	0.405517	0.3183	0.3771	0.235174
	260.4	0.333433	0.262559	0.405424	0.318623	0.377193	0.235046
	260.6	0.333173	0.262645	0.406252	0.318548	0.377603	0.235246
	260.8	0.333146	0.262279	0.406389	0.318591	0.377898	0.235638
	261	0.333325	0.262308	0.406481	0.31879	0.378316	0.236022
	261.2	0.333877	0.262373	0.406895	0.318481	0.378846	0.236063
	261.4	0.333696	0.262659	0.407083	0.318699	0.378708	0.236057
	261.6	0.334378	0.262174	0.407558	0.318194	0.378581	0.236233
	261.8	0.334215	0.2623	0.407789	0.31762	0.37853	0.236298
	262	0.333939	0.262347	0.408079	0.317279	0.378434	0.236521
	262.2	0.334113	0.262805	0.408799	0.317128	0.378938	0.236526
	262.4	0.334591	0.263456	0.40897	0.317134	0.379048	0.236218
	262.6	0.334952	0.263253	0.409207	0.317484	0.379204	0.236304
	262.8	0.335055	0.263046	0.408841	0.317888	0.379362	0.236028
	263	0.335426	0.262919	0.40855	0.3182	0.379618	0.235803
	263.2	0.335946	0.262748	0.408686	0.318468	0.380208	0.235898
	263.4	0.335935	0.262805	0.408301	0.3191	0.38024	0.235955
	263.6	0.336164	0.262864	0.408479	0.31916	0.380285	0.235714
	263.8	0.336269	0.262766	0.407657	0.319504	0.38052	0.235458
	264	0.336115	0.263235	0.407374	0.320185	0.380511	0.235122
	264.2	0.336051	0.26292	0.407778	0.320472	0.380666	0.235021
	264.4	0.336414	0.262485	0.408198	0.320617	0.381162	0.234943
	264.6	0.336571	0.262636	0.408528	0.320777	0.381271	0.235371
	264.8	0.336772	0.262265	0.408055	0.321199	0.381441	0.23569
	265	0.336548	0.262446	0.408162	0.321097	0.381698	0.235664
	265.2	0.336463	0.262505	0.408054	0.321492	0.381553	0.235874
	265.4	0.336011	0.26241	0.408461	0.321662	0.381333	0.236756
	265.6	0.336091	0.262569	0.408507	0.321036	0.381561	0.236901
	265.8	0.335789	0.26282	0.408496	0.32036	0.381941	0.237096
	266	0.33506	0.262919	0.408449	0.319793	0.382138	0.237627
	266.2	0.335089	0.263259	0.408667	0.319574	0.383066	0.237623
	266.4	0.334449	0.263339	0.408574	0.319278	0.382917	0.237634
	266.6	0.334	0.263148	0.408449	0.319325	0.383002	0.237805
	266.8	0.334204	0.262839	0.408284	0.319239	0.383054	0.23786
	267	0.33463	0.262636	0.408557	0.319101	0.383151	0.23806
	267.2	0.334546	0.26267	0.409365	0.31893	0.383226	0.238009
	267.4	0.334657	0.262538	0.409136	0.318546	0.383289	0.237705
	267.6	0.334736	0.262573	0.409681	0.318388	0.383378	0.236934
	267.8	0.334704	0.262663	0.409749	0.318529	0.383463	0.236853
	268	0.33515	0.262828	0.410545	0.318878	0.383046	0.236609
	268.2	0.335339	0.262799	0.411028	0.31858	0.383561	0.236279
	268.4	0.335681	0.262886	0.411083	0.31867	0.383793	0.236068
	268.6	0.335584	0.263461	0.410854	0.318698	0.383708	0.23618
	268.8	0.335838	0.263161	0.410628	0.319059	0.383877	0.235571
	269	0.335868	0.262952	0.410773	0.319185	0.383828	0.235465
	269.2	0.336212	0.262736	0.410628	0.320083	0.38359	0.235456
	269.4	0.336777	0.262916	0.410525	0.319571	0.383895	0.235593
	269.6	0.337015	0.263406	0.410136	0.31946	0.383911	0.235159
	269.8	0.336811	0.263305	0.40986	0.319439	0.383987	0.235502
	270	0.337044	0.263318	0.410227	0.319434	0.384061	0.235545
	270.2	0.33724	0.263476	0.410384	0.319841	0.38417	0.235409
	270.4	0.337374	0.263488	0.410635	0.319983	0.384025	0.235587
	270.6	0.33741	0.263541	0.410472	0.320291	0.383893	0.235681
	270.8	0.337669	0.263277	0.410765	0.320289	0.383676	0.235579
	271	0.337881	0.263041	0.411125	0.320208	0.38326	0.235866
	271.2	0.337713	0.262945	0.411341	0.320325	0.383355	0.235536
	271.4	0.337575	0.262881	0.410932	0.320411	0.383305	0.23589
	271.6	0.337226	0.262945	0.410798	0.320587	0.383358	0.236166
	271.8	0.337459	0.263169	0.410793	0.321038	0.383569	0.23647
	272	0.337259	0.26341	0.410994	0.321607	0.383529	0.236503
	272.2	0.336684	0.263437	0.4109	0.321334	0.383767	0.236584
	272.4	0.336423	0.263575	0.410558	0.321412	0.383831	0.236667
	272.6	0.336024	0.26339	0.410231	0.321612	0.384136	0.236823
	272.8	0.336001	0.262922	0.410531	0.321675	0.38447	0.235971
	273	0.335997	0.263178	0.410548	0.321371	0.384562	0.236223
	273.2	0.336019	0.263517	0.410293	0.32151	0.384707	0.235945
	273.4	0.336393	0.263977	0.410187	0.320983	0.384946	0.236695
	273.6	0.336018	0.264232	0.410281	0.321283	0.384747	0.237177
	273.8	0.336549	0.264234	0.410726	0.321079	0.384739	0.237279
	274	0.337285	0.264277	0.41088	0.321127	0.384886	0.237244
	274.2	0.337421	0.264041	0.411002	0.321127	0.384882	0.237261
	274.4	0.338117	0.263894	0.411173	0.320987	0.385297	0.237168
	274.6	0.338125	0.264297	0.411058	0.321117	0.385128	0.237114
	274.8	0.33854	0.264409	0.411475	0.320699	0.385201	0.236799
	275	0.338925	0.264681	0.411859	0.320584	0.385081	0.236989
	275.2	0.339027	0.265078	0.411771	0.32085	0.385262	0.23673
	275.4	0.339268	0.264967	0.411628	0.320845	0.385093	0.237234
	275.6	0.340026	0.264859	0.411543	0.321084	0.385105	0.237112
	275.8	0.340238	0.265087	0.411722	0.321527	0.385452	0.236843
	276	0.340045	0.2654	0.411409	0.321493	0.384986	0.236786
	276.2	0.34022	0.265252	0.411375	0.321308	0.385218	0.236894
	276.4	0.340489	0.265023	0.411389	0.321549	0.385074	0.237076
	276.6	0.340565	0.264638	0.411605	0.321471	0.385268	0.2372
	276.8	0.340695	0.264915	0.412225	0.321194	0.385448	0.237021
	277	0.340146	0.265196	0.412433	0.321254	0.385217	0.23732
	277.2	0.339971	0.265139	0.41253	0.321815	0.385175	0.237341
	277.4	0.339722	0.265247	0.412731	0.32189	0.385262	0.238059
	277.6	0.339211	0.26483	0.412975	0.322039	0.384763	0.238156
	277.8	0.339332	0.264456	0.413367	0.322225	0.384754	0.238101
	278	0.339294	0.264446	0.412991	0.322265	0.384965	0.238408
	278.2	0.33916	0.264362	0.413349	0.32215	0.385257	0.238378
	278.4	0.338869	0.264608	0.413318	0.322125	0.385645	0.238298
	278.6	0.338607	0.265008	0.413409	0.322125	0.38547	0.237936
	278.8	0.338487	0.265209	0.413499	0.321946	0.385373	0.237693
	279	0.338649	0.265018	0.41333	0.321889	0.385208	0.238002
	279.2	0.338713	0.265252	0.412998	0.322032	0.385018	0.238127
	279.4	0.338832	0.265136	0.412977	0.321725	0.384785	0.238498
	279.6	0.338548	0.264988	0.413066	0.32168	0.384935	0.238257
	279.8	0.338319	0.265109	0.412902	0.321426	0.385065	0.238249
	280	0.338177	0.265594	0.412572	0.321398	0.384674	0.238212
	280.2	0.33871	0.265329	0.413101	0.321386	0.385163	0.238008
	280.4	0.338825	0.265613	0.413219	0.321448	0.385354	0.238003
	280.6	0.33844	0.265665	0.413543	0.321326	0.386011	0.237925
	280.8	0.338224	0.265777	0.413715	0.321685	0.386202	0.237991
	281	0.338002	0.265887	0.414082	0.322169	0.386476	0.238016
	281.2	0.338388	0.26573	0.41458	0.322566	0.38694	0.238044
	281.4	0.338355	0.265776	0.414982	0.322552	0.386991	0.238147
	281.6	0.338359	0.26536	0.415334	0.322733	0.386993	0.238099
	281.8	0.338644	0.265257	0.415575	0.32262	0.3875	0.238501
	282	0.339124	0.265888	0.415392	0.322497	0.387882	0.238647
	282.2	0.339162	0.265873	0.41545	0.322638	0.388121	0.238872
	282.4	0.33931	0.26591	0.415267	0.32303	0.3884	0.238479
	282.6	0.339683	0.265713	0.414683	0.323559	0.387966	0.238514
	282.8	0.340054	0.265334	0.414245	0.32414	0.388041	0.238776
	283	0.340773	0.264919	0.413879	0.32416	0.387894	0.238984
	283.2	0.340512	0.265346	0.413595	0.324215	0.387686	0.239052
	283.4	0.340251	0.265167	0.413738	0.323742	0.387406	0.239175
	283.6	0.339799	0.264755	0.413666	0.323891	0.387884	0.238984
	283.8	0.339937	0.264486	0.413553	0.323878	0.387891	0.238814
	284	0.339461	0.264797	0.413316	0.323469	0.388058	0.238818
	284.2	0.339548	0.264662	0.413845	0.323265	0.387949	0.238581
	284.4	0.339246	0.264801	0.41375	0.322718	0.388297	0.238723
	284.6	0.33892	0.26459	0.414284	0.322436	0.388403	0.238928
	284.8	0.33898	0.264611	0.414502	0.321568	0.388254	0.238966
	285	0.338795	0.264968	0.415357	0.321116	0.38822	0.238887
	285.2	0.339	0.264815	0.415715	0.320721	0.38833	0.238431
	285.4	0.339187	0.265106	0.416156	0.320376	0.388367	0.23799
	285.6	0.338992	0.265354	0.416321	0.320142	0.388613	0.238153
	285.8	0.339308	0.265649	0.416485	0.319978	0.388669	0.238798
	286	0.339716	0.266174	0.416348	0.320463	0.388641	0.238798
	286.2	0.340133	0.265658	0.41619	0.321287	0.388449	0.23865
	286.4	0.34014	0.265497	0.416398	0.3221	0.388534	0.238479
	286.6	0.340713	0.265719	0.415837	0.322528	0.388381	0.238551
	286.8	0.341043	0.265697	0.415777	0.322989	0.388551	0.238261
	287	0.341261	0.265771	0.415878	0.32348	0.388536	0.238237
	287.2	0.341375	0.266175	0.41633	0.324	0.388416	0.238511
	287.4	0.341655	0.265742	0.417154	0.32452	0.388346	0.238615
	287.6	0.341572	0.264887	0.417435	0.325028	0.388887	0.238596
	287.8	0.341289	0.264743	0.41799	0.325264	0.38871	0.238722
	288	0.340999	0.264261	0.41824	0.324877	0.388874	0.239096
	288.2	0.341108	0.264641	0.418975	0.324879	0.388673	0.239069
	288.4	0.341251	0.264986	0.418877	0.324336	0.389483	0.239455
	288.6	0.341208	0.265363	0.418856	0.324238	0.389293	0.239714
	288.8	0.340966	0.265396	0.419036	0.323544	0.389629	0.239713
	289	0.340643	0.265964	0.418947	0.323709	0.38968	0.239669
	289.2	0.340654	0.265869	0.418755	0.323664	0.390254	0.239648
	289.4	0.340298	0.266045	0.41881	0.323349	0.39044	0.24014
	289.6	0.340055	0.26624	0.418291	0.323089	0.390171	0.240666
	289.8	0.340723	0.266293	0.417662	0.323011	0.389748	0.240948
	290	0.340793	0.266158	0.41749	0.323152	0.389623	0.240845
	290.2	0.341047	0.265903	0.41681	0.322899	0.389604	0.240123
	290.4	0.34069	0.265932	0.417014	0.322856	0.389836	0.239981
	290.6	0.341022	0.266209	0.416606	0.322794	0.389687	0.239453
	290.8	0.340956	0.266197	0.4167	0.323136	0.389573	0.238993
	291	0.34145	0.266101	0.416668	0.324019	0.389246	0.238784
	291.2	0.342193	0.265634	0.416894	0.324427	0.389187	0.238605
	291.4	0.341764	0.264459	0.416993	0.324753	0.389227	0.238553
	291.6	0.341973	0.26398	0.417111	0.324349	0.389465	0.238457
	291.8	0.342208	0.263848	0.417571	0.324625	0.389433	0.238329
	292	0.342232	0.263948	0.418079	0.324767	0.389933	0.238786
	292.2	0.342348	0.264609	0.418328	0.324942	0.390266	0.238703
	292.4	0.342377	0.264611	0.417771	0.324943	0.390765	0.238978
	292.6	0.341746	0.264812	0.417488	0.324783	0.390863	0.23927
	292.8	0.341314	0.264634	0.417703	0.324745	0.391425	0.23954
	293	0.340997	0.264599	0.417585	0.324812	0.391399	0.240012
	293.2	0.340768	0.264041	0.417625	0.324438	0.391323	0.240641
	293.4	0.341312	0.264468	0.417335	0.324084	0.391007	0.24125
	293.6	0.341825	0.265023	0.417234	0.323846	0.390509	0.241109
	293.8	0.342328	0.265121	0.416982	0.323715	0.390371	0.241208
	294	0.342208	0.265026	0.417329	0.323888	0.390652	0.241144
	294.2	0.342179	0.264964	0.417234	0.323686	0.390568	0.240751
	294.4	0.341879	0.264891	0.417831	0.323993	0.39068	0.240441
	294.6	0.34214	0.265042	0.417795	0.323795	0.390609	0.240489
	294.8	0.34255	0.265406	0.417627	0.324513	0.390556	0.240114
	295	0.343255	0.264852	0.417878	0.325109	0.390446	0.240134
	295.2	0.3437	0.264687	0.418217	0.32526	0.390053	0.23997
	295.4	0.343663	0.264633	0.418764	0.325348	0.389948	0.240518
	295.6	0.344136	0.265507	0.419439	0.325238	0.389771	0.240514
	295.8	0.344015	0.265661	0.419907	0.325633	0.390077	0.240394
	296	0.343673	0.266302	0.420091	0.325687	0.390474	0.240364
	296.2	0.343842	0.266079	0.420065	0.325563	0.390515	0.240011
	296.4	0.34367	0.265978	0.419691	0.325503	0.390689	0.239958
	296.6	0.343269	0.266158	0.419271	0.32549	0.391034	0.24002
	296.8	0.343646	0.265828	0.419449	0.325894	0.391022	0.240046
	297	0.343808	0.266088	0.419637	0.326242	0.391166	0.239862
	297.2	0.34422	0.266195	0.419346	0.326355	0.391123	0.239769
	297.4	0.34454	0.266812	0.419431	0.326687	0.391476	0.239968
	297.6	0.344494	0.267125	0.419651	0.326758	0.391876	0.239946
	297.8	0.344387	0.266707	0.419493	0.327196	0.392313	0.240422
	298	0.343808	0.266621	0.419905	0.327352	0.39284	0.240578
	298.2	0.343487	0.266591	0.420429	0.327052	0.393447	0.240572
	298.4	0.343367	0.266598	0.420493	0.326843	0.394105	0.240005
	298.6	0.34365	0.266901	0.420768	0.326912	0.394606	0.239888
	298.8	0.343736	0.267253	0.421039	0.327646	0.39444	0.239781
	299	0.343705	0.267127	0.421268	0.327452	0.394663	0.240102
	299.2	0.343553	0.267489	0.421242	0.327397	0.394084	0.24043
	299.4	0.343188	0.267985	0.421463	0.327039	0.394594	0.241292
	299.6	0.342926	0.268426	0.421772	0.326641	0.393975	0.240913
	299.8	0.342648	0.268343	0.422002	0.326338	0.3942	0.240669
	300	0.342492	0.268454	0.421843	0.32639	0.394036	0.240966
	300.2	0.342456	0.268675	0.422071	0.326331	0.393895	0.241242
	300.4	0.342418	0.268591	0.42157	0.326009	0.393914	0.241358
	300.6	0.342566	0.268723	0.421607	0.326176	0.39376	0.241397
	300.8	0.342825	0.269016	0.421842	0.325949	0.393382	0.241611
	301	0.343259	0.269137	0.42172	0.326018	0.393778	0.241492
	301.2	0.343629	0.269054	0.421522	0.325591	0.393897	0.241939
	301.4	0.343325	0.269301	0.42171	0.325576	0.393765	0.242291
	301.6	0.343454	0.269225	0.421992	0.325498	0.393893	0.241979
	301.8	0.343173	0.268598	0.422124	0.325375	0.393976	0.241881
	302	0.34345	0.268447	0.422613	0.325107	0.394498	0.241748
	302.2	0.34368	0.268427	0.422779	0.325464	0.394955	0.241204
	302.4	0.343707	0.268416	0.422474	0.326162	0.395242	0.240621
	302.6	0.34411	0.268207	0.422742	0.326796	0.395326	0.240344
	302.8	0.344292	0.267731	0.422604	0.327062	0.395446	0.240452
	303	0.344404	0.267365	0.422179	0.327108	0.39599	0.240367
	303.2	0.344808	0.266736	0.42257	0.326995	0.395808	0.240406
	303.4	0.345027	0.26693	0.422512	0.327065	0.395849	0.239998
	303.6	0.344932	0.266775	0.422625	0.327433	0.395834	0.239472
	303.8	0.34475	0.266881	0.422905	0.327446	0.396311	0.23958
	304	0.344731	0.266895	0.422936	0.328011	0.396565	0.239844
	304.2	0.344967	0.267237	0.422992	0.327705	0.396704	0.240058
	304.4	0.344704	0.26702	0.422701	0.327306	0.39683	0.240747
	304.6	0.344717	0.266974	0.422637	0.327595	0.39685	0.240818
	304.8	0.344869	0.267703	0.422487	0.327263	0.396763	0.241102
	305	0.345041	0.268176	0.422478	0.32718	0.397073	0.2415
	305.2	0.344844	0.268269	0.422926	0.327082	0.396882	0.242246
	305.4	0.34487	0.268485	0.423141	0.327191	0.396432	0.242228
	305.6	0.345155	0.268599	0.423499	0.327569	0.396215	0.242198
	305.8	0.345446	0.268638	0.423827	0.327559	0.396186	0.243012
	306	0.345773	0.26903	0.423841	0.327748	0.395977	0.243087
	306.2	0.34591	0.269304	0.423754	0.328299	0.395654	0.243027
	306.4	0.345773	0.269193	0.42402	0.328581	0.395483	0.243464
	306.6	0.346335	0.268833	0.424444	0.328388	0.39531	0.243469
	306.8	0.346063	0.26878	0.424429	0.32811	0.395369	0.243435
	307	0.346174	0.268685	0.424499	0.328271	0.395563	0.243364
	307.2	0.346079	0.268344	0.424838	0.327736	0.395525	0.243338
	307.4	0.345903	0.268539	0.424749	0.327938	0.395598	0.243002
	307.6	0.345552	0.268409	0.425039	0.32782	0.396247	0.243145
	307.8	0.345447	0.268476	0.425422	0.327729	0.396358	0.243218
	308	0.345305	0.268026	0.425209	0.327786	0.396642	0.243042
	308.2	0.344978	0.267821	0.424764	0.327238	0.39651	0.243434
	308.4	0.345053	0.267456	0.424651	0.326916	0.396496	0.243662
	308.6	0.344928	0.267453	0.424779	0.327125	0.396321	0.243281
	308.8	0.344855	0.267302	0.425057	0.32677	0.396318	0.243489
	309	0.344909	0.267341	0.425234	0.326718	0.396543	0.243719
	309.2	0.345289	0.267281	0.425475	0.326703	0.396595	0.24351
	309.4	0.345619	0.267306	0.425854	0.326904	0.396459	0.243102
	309.6	0.345998	0.267265	0.426245	0.327045	0.396681	0.243149
	309.8	0.346126	0.267407	0.426384	0.326729	0.396703	0.243407
	310	0.346359	0.267857	0.42603	0.326524	0.396902	0.243238
	310.2	0.346629	0.268022	0.425985	0.327085	0.397143	0.243034
	310.4	0.346435	0.268345	0.425757	0.326959	0.396964	0.243049
	310.6	0.346808	0.268522	0.425999	0.326846	0.397146	0.242596
	310.8	0.346196	0.269042	0.425898	0.326668	0.397253	0.242825
	311	0.345947	0.269073	0.426059	0.327051	0.397313	0.243228
	311.2	0.345775	0.269207	0.425983	0.326813	0.397418	0.243005
	311.4	0.346197	0.268819	0.426142	0.32688	0.397538	0.242955
	311.6	0.346241	0.268539	0.425711	0.327296	0.397355	0.243076
	311.8	0.346634	0.268834	0.425439	0.327628	0.397303	0.242624
	312	0.346648	0.268927	0.424974	0.327731	0.39705	0.24259
	312.2	0.346989	0.268891	0.424903	0.327933	0.396729	0.242738
	312.4	0.347525	0.269211	0.425251	0.328219	0.396538	0.243043
	312.6	0.347384	0.269331	0.425568	0.328524	0.396672	0.242977
	312.8	0.347762	0.269302	0.425952	0.328992	0.39709	0.243251
	313	0.348067	0.269741	0.426355	0.329286	0.397464	0.243211
	313.2	0.348331	0.270196	0.426463	0.329558	0.397661	0.243307
	313.4	0.348104	0.269904	0.427117	0.329646	0.398043	0.243578
	313.6	0.34807	0.269792	0.427169	0.329548	0.398417	0.24401
	313.8	0.347523	0.270068	0.426748	0.329387	0.398243	0.244456
	314	0.34799	0.270198	0.426523	0.329173	0.398804	0.244715
	314.2	0.347985	0.270205	0.426163	0.329643	0.398454	0.244525
	314.4	0.347907	0.270462	0.426166	0.329039	0.397891	0.244806
	314.6	0.347684	0.27013	0.426512	0.32843	0.398118	0.244539
	314.8	0.346746	0.270099	0.42661	0.327781	0.398181	0.244697
	315	0.346615	0.269959	0.426919	0.327566	0.39811	0.244459
	315.2	0.346688	0.26961	0.426769	0.32731	0.398366	0.243866
	315.4	0.346568	0.268707	0.426847	0.327442	0.398751	0.243996
	315.6	0.346369	0.26872	0.426518	0.327909	0.398729	0.243869
	315.8	0.346437	0.269398	0.426382	0.327626	0.399453	0.243584
	316	0.346298	0.269283	0.426281	0.327853	0.399459	0.243926
	316.2	0.346741	0.268892	0.426288	0.328074	0.399683	0.243845
	316.4	0.347013	0.268989	0.426416	0.3287	0.400049	0.24441
	316.6	0.347402	0.268894	0.426742	0.328542	0.400407	0.244341
	316.8	0.347474	0.268802	0.426858	0.328721	0.400555	0.244852
	317	0.347633	0.268788	0.42685	0.328663	0.400733	0.245056
	317.2	0.347735	0.26889	0.426995	0.329051	0.400738	0.245215
	317.4	0.347706	0.268851	0.42725	0.329131	0.401169	0.245338
	317.6	0.347836	0.268884	0.427092	0.329288	0.401069	0.245671
	317.8	0.348397	0.269198	0.427373	0.329277	0.401186	0.245521
	318	0.349396	0.269229	0.427831	0.329509	0.401006	0.245867
	318.2	0.349292	0.26926	0.42798	0.33009	0.400701	0.246049
	318.4	0.349526	0.269013	0.428111	0.329527	0.400637	0.245505
	318.6	0.349804	0.269072	0.428173	0.329119	0.400861	0.244945
	318.8	0.349453	0.269203	0.428643	0.329208	0.401296	0.244566
	319	0.349831	0.269266	0.429393	0.329282	0.401188	0.244422
	319.2	0.349833	0.268789	0.429277	0.329437	0.401379	0.244255
	319.4	0.350084	0.268512	0.42958	0.329725	0.401923	0.244283
	319.6	0.350195	0.268855	0.42971	0.329822	0.401916	0.244298
	319.8	0.349955	0.268834	0.429182	0.329685	0.401997	0.244829
	320	0.349772	0.268152	0.429251	0.32977	0.401306	0.24485
	320.2	0.349922	0.267836	0.428865	0.330215	0.401122	0.244915
	320.4	0.349935	0.267982	0.429171	0.330462	0.400606	0.245191
	320.6	0.349721	0.267906	0.429051	0.330061	0.400336	0.245406
	320.8	0.349635	0.267495	0.42865	0.330171	0.400363	0.245506
	321	0.349421	0.268187	0.428702	0.330125	0.400371	0.245499
	321.2	0.349202	0.268138	0.428707	0.330257	0.400361	0.245718
	321.4	0.349192	0.268438	0.428508	0.33009	0.400414	0.246077
	321.6	0.348964	0.268198	0.428822	0.329931	0.400184	0.246119
	321.8	0.348805	0.268139	0.429402	0.329875	0.400515	0.24593
	322	0.348286	0.268119	0.429648	0.329767	0.400429	0.246478
	322.2	0.348423	0.268362	0.429751	0.329452	0.400662	0.246149
	322.4	0.348619	0.268178	0.429647	0.328844	0.400909	0.245523
	322.6	0.348582	0.268631	0.429746	0.328969	0.401285	0.245291
	322.8	0.34847	0.268747	0.430199	0.328857	0.401715	0.245154
	323	0.348563	0.269269	0.430553	0.328696	0.401529	0.245181
	323.2	0.348789	0.269337	0.430239	0.328899	0.401973	0.245017
	323.4	0.348869	0.269547	0.430227	0.329359	0.402402	0.245082
	323.6	0.348421	0.269592	0.430418	0.329571	0.40266	0.244922
	323.8	0.348208	0.269134	0.42988	0.329507	0.40232	0.244805
	324	0.34809	0.269144	0.430252	0.329605	0.4019	0.244397
	324.2	0.34814	0.269282	0.430355	0.329977	0.402127	0.244449
	324.4	0.348248	0.269191	0.430716	0.330212	0.40215	0.24434
	324.6	0.348581	0.268645	0.430291	0.330427	0.401998	0.244821
	324.8	0.34861	0.268507	0.430427	0.33031	0.401806	0.245047
	325	0.348546	0.26884	0.430258	0.330147	0.401758	0.245471
	325.2	0.349035	0.268411	0.430493	0.330302	0.401484	0.245854
	325.4	0.349637	0.268476	0.430189	0.330403	0.401347	0.245902
	325.6	0.349829	0.268524	0.430315	0.330496	0.400947	0.246002
	325.8	0.350165	0.268887	0.430199	0.330315	0.400977	0.246225
	326	0.350442	0.269534	0.430537	0.33035	0.400889	0.246676
	326.2	0.351305	0.26983	0.430436	0.33051	0.400902	0.246531
	326.4	0.35105	0.270206	0.43065	0.330601	0.401041	0.246913
	326.6	0.35096	0.270988	0.430833	0.331089	0.400972	0.247256
	326.8	0.350763	0.271497	0.431106	0.330883	0.40123	0.247513
	327	0.350714	0.271957	0.431052	0.331094	0.401077	0.247442
	327.2	0.35057	0.27208	0.431274	0.331256	0.401274	0.247097
	327.4	0.349985	0.272446	0.431486	0.331206	0.401647	0.246858
	327.6	0.34945	0.272509	0.43194	0.331153	0.401447	0.24679
	327.8	0.349285	0.272658	0.431953	0.330896	0.401465	0.246601
	328	0.348851	0.272669	0.432458	0.331005	0.401341	0.246536
	328.2	0.348837	0.272743	0.432717	0.33128	0.401897	0.246366
	328.4	0.348881	0.272558	0.432733	0.331502	0.402528	0.245981
	328.6	0.348959	0.272436	0.432534	0.331512	0.402533	0.245935
	328.8	0.348823	0.272586	0.432611	0.331216	0.402988	0.245784
	329	0.34924	0.272355	0.432264	0.331255	0.403307	0.245555
	329.2	0.349916	0.272532	0.432351	0.3313	0.403297	0.245625
	329.4	0.350486	0.272294	0.431858	0.331374	0.403624	0.245824
	329.6	0.350695	0.272451	0.43186	0.331383	0.403324	0.246003
	329.8	0.351382	0.272578	0.431843	0.331304	0.403983	0.245962
	330	0.351657	0.272278	0.431898	0.331819	0.404374	0.246478
	330.2	0.351962	0.271892	0.432011	0.331612	0.404891	0.246505
	330.4	0.351824	0.271897	0.432045	0.331391	0.404605	0.246842
	330.6	0.351625	0.271387	0.431801	0.33142	0.404595	0.24699
	330.8	0.351346	0.271082	0.431627	0.331011	0.404382	0.247222
	331	0.351543	0.271015	0.431835	0.330669	0.403906	0.247429
	331.2	0.351313	0.270971	0.432297	0.330399	0.404009	0.247508
	331.4	0.351495	0.270857	0.432773	0.330291	0.404165	0.247505
	331.6	0.351366	0.270947	0.432715	0.330198	0.403458	0.247383
	331.8	0.351535	0.270853	0.432821	0.32994	0.403581	0.247291
	332	0.351344	0.270822	0.432961	0.330126	0.403584	0.247368
	332.2	0.351337	0.271279	0.433239	0.329926	0.40363	0.246941
	332.4	0.351145	0.271458	0.433698	0.329894	0.403702	0.246848
	332.6	0.350992	0.271214	0.433896	0.330231	0.403487	0.246623
	332.8	0.351131	0.270793	0.434574	0.330294	0.403495	0.246731
	333	0.351693	0.270803	0.434582	0.330921	0.403427	0.246622
	333.2	0.352194	0.271134	0.43478	0.331042	0.403564	0.246451
	333.4	0.352534	0.270966	0.43471	0.33144	0.403671	0.246185
	333.6	0.352584	0.271242	0.434755	0.331611	0.403654	0.246073
	333.8	0.353063	0.271226	0.434621	0.331714	0.404321	0.24619
	334	0.352977	0.270836	0.434359	0.331988	0.404895	0.246382
	334.2	0.352983	0.271064	0.434094	0.332159	0.405427	0.246057
	334.4	0.352803	0.27125	0.433294	0.332558	0.405565	0.246264
	334.6	0.352581	0.271214	0.433007	0.332761	0.406155	0.246247
	334.8	0.352426	0.271582	0.43304	0.332708	0.406397	0.24642
	335	0.352719	0.271551	0.433211	0.332826	0.406709	0.246443
	335.2	0.352481	0.271623	0.43321	0.333091	0.407024	0.246283
	335.4	0.352343	0.27219	0.433154	0.332933	0.407016	0.246365
	335.6	0.352379	0.272438	0.433093	0.332674	0.406851	0.246448
	335.8	0.352473	0.272732	0.433409	0.332276	0.407104	0.247106
	336	0.352068	0.273249	0.433289	0.332322	0.406674	0.247345
	336.2	0.351809	0.272958	0.43344	0.331751	0.406161	0.247876
	336.4	0.351801	0.2729	0.433827	0.33215	0.406056	0.24838
	336.6	0.351755	0.272375	0.433802	0.332417	0.405884	0.248498
	336.8	0.352367	0.272264	0.434197	0.332432	0.405763	0.248808
	337	0.35286	0.272261	0.434256	0.332476	0.40559	0.248894
	337.2	0.352898	0.27209	0.434281	0.331672	0.405079	0.248811
	337.4	0.352983	0.27166	0.434466	0.331778	0.404742	0.248979
	337.6	0.353018	0.27157	0.434402	0.331554	0.404576	0.249401
	337.8	0.353224	0.271676	0.434349	0.331996	0.404771	0.249255
	338	0.353347	0.271593	0.434652	0.332087	0.405137	0.24951
	338.2	0.353388	0.271708	0.434259	0.332393	0.405383	0.249336
	338.4	0.353279	0.271681	0.434225	0.332684	0.405629	0.249214
	338.6	0.352874	0.271469	0.434477	0.332796	0.405944	0.248734
	338.8	0.352902	0.271489	0.434619	0.332906	0.406456	0.248466
	339	0.352447	0.271292	0.434199	0.33354	0.406605	0.248066
	339.2	0.352105	0.271605	0.434348	0.333752	0.406708	0.248072
	339.4	0.352258	0.271712	0.434516	0.333776	0.406984	0.248111
	339.6	0.352514	0.271566	0.434808	0.334129	0.40679	0.247947
	339.8	0.352409	0.271431	0.43469	0.334024	0.406646	0.248118
	340	0.352207	0.271013	0.434684	0.334074	0.406484	0.248134
	340.2	0.351884	0.270415	0.434308	0.333853	0.406714	0.247964
	340.4	0.351879	0.270749	0.43433	0.334391	0.406645	0.247556
	340.6	0.351829	0.270459	0.434429	0.333909	0.406612	0.247607
	340.8	0.351951	0.270174	0.434534	0.333664	0.406958	0.24775
	341	0.351565	0.270131	0.434331	0.333147	0.406996	0.247835
	341.2	0.351512	0.270597	0.434126	0.333261	0.406705	0.247496
	341.4	0.351646	0.270994	0.434297	0.33353	0.406824	0.247621
	341.6	0.351492	0.27105	0.434376	0.333526	0.407076	0.247634
	341.8	0.351485	0.27147	0.435105	0.333662	0.407326	0.247847
	342	0.351564	0.271701	0.435495	0.333004	0.407788	0.248371
	342.2	0.351469	0.271915	0.435454	0.332822	0.407961	0.24798
	342.4	0.351184	0.272078	0.435553	0.33274	0.408306	0.248288
	342.6	0.351007	0.272571	0.435972	0.332433	0.408691	0.248342
	342.8	0.351584	0.272609	0.435949	0.332673	0.409373	0.248506
	343	0.351658	0.272672	0.435858	0.333129	0.409373	0.248539
	343.2	0.352399	0.272775	0.436406	0.333365	0.409224	0.24911
	343.4	0.353197	0.272526	0.436836	0.333512	0.409077	0.248737
	343.6	0.35377	0.272634	0.436796	0.333592	0.409105	0.248937
	343.8	0.354267	0.272388	0.436631	0.333357	0.409463	0.249064
	344	0.35452	0.272558	0.436571	0.333401	0.409688	0.248914
	344.2	0.354628	0.27262	0.435987	0.333576	0.409548	0.248692
	344.4	0.354982	0.272612	0.435898	0.334102	0.40922	0.248418
	344.6	0.354969	0.272043	0.436133	0.333771	0.409039	0.248341
	344.8	0.354983	0.271762	0.435946	0.333891	0.409116	0.248421
	345	0.355119	0.271926	0.436137	0.334258	0.408933	0.248358
	345.2	0.355482	0.272196	0.436677	0.334792	0.408784	0.248113
	345.4	0.355743	0.272023	0.437573	0.334602	0.409049	0.248446
	345.6	0.355278	0.271771	0.438164	0.334443	0.409434	0.248573
	345.8	0.355177	0.271975	0.438698	0.334584	0.409543	0.248607
	346	0.35506	0.271887	0.439003	0.334264	0.409369	0.248468
	346.2	0.354478	0.271458	0.439134	0.334266	0.409356	0.248538
	346.4	0.354492	0.27137	0.438983	0.33423	0.409464	0.249258
	346.6	0.354378	0.271026	0.439392	0.334103	0.409242	0.249451
	346.8	0.354734	0.270871	0.439194	0.33415	0.409385	0.24955
	347	0.355254	0.271112	0.438878	0.334232	0.409603	0.249937
	347.2	0.355274	0.270933	0.438779	0.334321	0.409473	0.250126
	347.4	0.355341	0.27089	0.438827	0.334097	0.40937	0.249857
	347.6	0.354617	0.271038	0.43804	0.33396	0.409595	0.250258
	347.8	0.354586	0.271139	0.437916	0.333993	0.409322	0.250225
	348	0.354421	0.271391	0.437812	0.334188	0.408799	0.24991
	348.2	0.353922	0.271345	0.437405	0.334453	0.408806	0.249924
	348.4	0.354152	0.271538	0.43717	0.334317	0.408294	0.249522
	348.6	0.354492	0.271725	0.437398	0.334206	0.408177	0.249567
	348.8	0.354887	0.272063	0.437761	0.334137	0.408285	0.249659
	349	0.355019	0.272763	0.437932	0.334822	0.40832	0.249612
	349.2	0.355033	0.273148	0.438242	0.334753	0.408932	0.249415
	349.4	0.35542	0.273244	0.438693	0.33483	0.409545	0.249682
	349.6	0.355353	0.273511	0.438672	0.335134	0.410174	0.249638
	349.8	0.355808	0.273816	0.439385	0.335537	0.410244	0.249403
	350	0.355962	0.273802	0.43937	0.335484	0.410282	0.249457
	350.2	0.355867	0.273593	0.439303	0.335543	0.410786	0.25003
	350.4	0.356419	0.273398	0.439167	0.335475	0.410869	0.2503
	350.6	0.356291	0.273	0.439514	0.335008	0.411009	0.250805
	350.8	0.356646	0.272974	0.439373	0.334759	0.411384	0.250973
	351	0.357101	0.27269	0.439276	0.334626	0.411899	0.251558
	351.2	0.356651	0.271987	0.439116	0.334239	0.411829	0.251373
	351.4	0.35623	0.271997	0.439598	0.333943	0.411683	0.251369
	351.6	0.355834	0.272061	0.439143	0.333818	0.411451	0.251354
	351.8	0.355957	0.272232	0.439373	0.334104	0.411095	0.251177
	352	0.355644	0.27225	0.438864	0.33393	0.410901	0.251123
	352.2	0.355901	0.272447	0.438796	0.334237	0.411019	0.251438
	352.4	0.356699	0.272551	0.438996	0.334084	0.410626	0.251156
	352.6	0.356835	0.272558	0.439005	0.334229	0.410817	0.25073
	352.8	0.356534	0.272502	0.439615	0.334226	0.4111	0.250352
	353	0.356565	0.272785	0.439313	0.334633	0.411139	0.249914
	353.2	0.356587	0.272377	0.439802	0.334613	0.411481	0.249745
	353.4	0.357409	0.272584	0.440392	0.335164	0.411674	0.249778
	353.6	0.357514	0.272972	0.440394	0.335185	0.412286	0.249465
	353.8	0.357405	0.273075	0.440768	0.335139	0.412212	0.249371
	354	0.357692	0.272966	0.440569	0.335055	0.412402	0.249267
	354.2	0.357956	0.273285	0.44072	0.334894	0.412554	0.249853
	354.4	0.358089	0.273219	0.440967	0.335008	0.41276	0.250028
	354.6	0.357872	0.273076	0.441817	0.334845	0.412804	0.250426
	354.8	0.357924	0.273001	0.441832	0.334947	0.413024	0.250405
	355	0.357751	0.273212	0.441881	0.334907	0.413222	0.25047
	355.2	0.357088	0.272967	0.44196	0.334798	0.413104	0.249981
	355.4	0.356603	0.273512	0.442318	0.335056	0.413187	0.250168
	355.6	0.356427	0.273381	0.442032	0.335807	0.41312	0.249854
	355.8	0.356217	0.273461	0.442195	0.336408	0.412883	0.249783
	356	0.356409	0.273706	0.44224	0.336579	0.412803	0.24982
	356.2	0.35675	0.274208	0.442656	0.33699	0.412367	0.250124
	356.4	0.356625	0.274353	0.442898	0.336439	0.412168	0.249812
	356.6	0.356416	0.274415	0.442805	0.336273	0.412315	0.249596
	356.8	0.356323	0.274252	0.443249	0.336429	0.41214	0.249883
	357	0.35673	0.274337	0.443053	0.336182	0.411817	0.250185
	357.2	0.356993	0.274287	0.443357	0.336151	0.411978	0.250675
	357.4	0.357616	0.274381	0.443038	0.336143	0.412213	0.250833
	357.6	0.357756	0.274585	0.442719	0.335698	0.412346	0.250763
	357.8	0.358156	0.274614	0.442958	0.335464	0.412156	0.251172
	358	0.358851	0.27481	0.443327	0.335333	0.412237	0.251415
	358.2	0.358855	0.275272	0.443643	0.335572	0.412518	0.251846
	358.4	0.358655	0.274837	0.443903	0.33582	0.412729	0.251633
	358.6	0.358501	0.274509	0.443617	0.335764	0.412803	0.25144
	358.8	0.358766	0.273859	0.443065	0.335524	0.41323	0.251108
	359	0.358303	0.273792	0.443275	0.335317	0.413707	0.250849
	359.2	0.35793	0.273395	0.443328	0.335483	0.413757	0.250633
	359.4	0.357829	0.272649	0.443026	0.335618	0.413835	0.250608
	359.6	0.357343	0.272068	0.442827	0.335827	0.413469	0.250213
	359.8	0.357313	0.272119	0.442694	0.335518	0.413097	0.250274
	360	0.356905	0.272632	0.442363	0.335401	0.413076	0.250186
	360.2	0.356905	0.273284	0.441967	0.335216	0.412908	0.250469
	360.4	0.356742	0.273163	0.441356	0.334807	0.41301	0.250634
	360.6	0.356648	0.273267	0.440558	0.334749	0.413255	0.251265
	360.8	0.356666	0.273108	0.440353	0.334485	0.413204	0.251533
	361	0.356982	0.273633	0.440152	0.334295	0.413304	0.25164
	361.2	0.356831	0.274011	0.440016	0.334193	0.41355	0.251515
	361.4	0.356741	0.273635	0.439915	0.334	0.413725	0.25113
	361.6	0.356744	0.273649	0.440291	0.334381	0.414001	0.250852
	361.8	0.357063	0.273537	0.440471	0.334598	0.414355	0.250746
	362	0.357406	0.273626	0.440756	0.335235	0.41496	0.250492
	362.2	0.357472	0.273549	0.441008	0.336057	0.415007	0.250676
	362.4	0.357616	0.273393	0.44115	0.336085	0.415412	0.250392
	362.6	0.35771	0.273411	0.441124	0.336087	0.415631	0.250281
	362.8	0.358244	0.273493	0.441733	0.336275	0.415694	0.24993
	363	0.357692	0.273609	0.442458	0.33639	0.415749	0.250033
	363.2	0.357848	0.273188	0.442723	0.336665	0.415574	0.249797
	363.4	0.357699	0.272837	0.442881	0.336667	0.414711	0.249971
	363.6	0.357641	0.273181	0.442885	0.33683	0.414049	0.249978
	363.8	0.35777	0.273606	0.442926	0.33708	0.414056	0.24999
	364	0.3574	0.273813	0.442556	0.33754	0.413821	0.250224
	364.2	0.357874	0.273906	0.442622	0.33762	0.413643	0.250625
	364.4	0.357732	0.273551	0.442247	0.337596	0.413358	0.25064
	364.6	0.357679	0.273672	0.442286	0.337373	0.41348	0.250892
	364.8	0.357765	0.273119	0.442596	0.337347	0.413272	0.250643
	365	0.357618	0.272916	0.442813	0.337366	0.413208	0.250612
	365.2	0.35736	0.272298	0.443088	0.337175	0.413848	0.25024
	365.4	0.357341	0.271215	0.443378	0.337101	0.414559	0.250381
	365.6	0.35732	0.27109	0.443427	0.337377	0.415173	0.250196
	365.8	0.357332	0.271523	0.443862	0.337152	0.4158	0.250129
	366	0.357406	0.271539	0.443732	0.33696	0.416071	0.250559
	366.2	0.357208	0.271285	0.444264	0.336691	0.416484	0.250781
	366.4	0.356857	0.271568	0.444374	0.335951	0.417221	0.250732
	366.6	0.356847	0.271686	0.444347	0.335979	0.417065	0.251076
	366.8	0.357207	0.271985	0.444344	0.335839	0.417426	0.251045
	367	0.357073	0.271901	0.44423	0.335626	0.41755	0.251521
	367.2	0.35708	0.272337	0.444231	0.335592	0.417287	0.251469
	367.4	0.356834	0.272667	0.443575	0.335406	0.416634	0.251822
	367.6	0.357393	0.27341	0.443021	0.33568	0.416415	0.251621
	367.8	0.357557	0.274017	0.44274	0.336098	0.416678	0.251898
	368	0.357738	0.273576	0.442919	0.336395	0.416398	0.251945
	368.2	0.358476	0.27397	0.443367	0.336661	0.416492	0.251733
	368.4	0.358546	0.273728	0.443514	0.336927	0.416516	0.251744
	368.6	0.35891	0.274143	0.443735	0.33708	0.41643	0.252012
	368.8	0.358723	0.274462	0.443902	0.337632	0.4163	0.252322
	369	0.35877	0.274617	0.444178	0.338091	0.416503	0.252178
	369.2	0.358681	0.275008	0.444742	0.338462	0.416622	0.252251
	369.4	0.358938	0.275337	0.445077	0.338421	0.416519	0.252208
	369.6	0.35913	0.275911	0.445451	0.338723	0.416049	0.251953
	369.8	0.359423	0.276425	0.445881	0.338738	0.415903	0.251821
	370	0.359947	0.276203	0.445855	0.338381	0.41572	0.251739
	370.2	0.360343	0.276375	0.445898	0.338063	0.416126	0.251791
	370.4	0.360297	0.276149	0.446063	0.33791	0.415981	0.25208
	370.6	0.360611	0.275948	0.44627	0.338191	0.416144	0.251942
	370.8	0.360989	0.275835	0.44612	0.337656	0.416388	0.251889
	371	0.360862	0.275867	0.446114	0.337446	0.416338	0.251991
	371.2	0.360788	0.275936	0.446175	0.336799	0.416618	0.251655
	371.4	0.361012	0.275945	0.446237	0.336711	0.416637	0.251651
	371.6	0.361288	0.275751	0.446134	0.337054	0.416703	0.251847
	371.8	0.361177	0.275437	0.446456	0.336822	0.417204	0.252249
	372	0.361359	0.275089	0.447003	0.337093	0.417395	0.251956
	372.2	0.361432	0.275117	0.44679	0.337382	0.417551	0.251839
	372.4	0.361093	0.274873	0.446733	0.337347	0.417827	0.252317
	372.6	0.360661	0.275674	0.446415	0.337897	0.418265	0.252705
	372.8	0.360211	0.275182	0.446039	0.338249	0.418539	0.253099
	373	0.360338	0.274828	0.445661	0.338416	0.418412	0.252723
	373.2	0.360425	0.274924	0.445576	0.338465	0.418147	0.252634
	373.4	0.360696	0.275124	0.445374	0.338596	0.418047	0.252656
	373.6	0.360783	0.274977	0.4454	0.338614	0.417735	0.252629
	373.8	0.360751	0.274963	0.445417	0.338439	0.417821	0.252445
	374	0.360631	0.274649	0.445217	0.337937	0.417983	0.252588
	374.2	0.360377	0.274437	0.445032	0.337604	0.418216	0.252661
	374.4	0.3604	0.274063	0.44609	0.337669	0.417805	0.252636
	374.6	0.360539	0.273837	0.446343	0.337831	0.417877	0.252569
	374.8	0.360952	0.273481	0.446674	0.337505	0.417514	0.252732
	375	0.361048	0.273457	0.44694	0.337392	0.417363	0.252833
	375.2	0.361302	0.273421	0.447176	0.337338	0.417267	0.252781
	375.4	0.36107	0.273296	0.447649	0.337892	0.417212	0.252851
	375.6	0.361138	0.273258	0.447483	0.337774	0.417388	0.253173
	375.8	0.361137	0.274113	0.448134	0.337828	0.417649	0.253252
	376	0.361261	0.274431	0.44805	0.338541	0.4181	0.253217
	376.2	0.360912	0.27452	0.44799	0.338195	0.418443	0.253307
	376.4	0.360415	0.274743	0.448126	0.338341	0.419134	0.253775
	376.6	0.360472	0.27502	0.447917	0.338614	0.419885	0.253846
	376.8	0.360486	0.274827	0.447652	0.338658	0.419932	0.253929
	377	0.360269	0.275312	0.446871	0.338671	0.419967	0.253802
	377.2	0.360049	0.275727	0.446483	0.338724	0.419905	0.253738
	377.4	0.359716	0.275995	0.446098	0.338817	0.419859	0.253685
	377.6	0.359499	0.276287	0.445839	0.338909	0.420231	0.253534
	377.8	0.359334	0.276378	0.445291	0.338932	0.420187	0.253666
	378	0.358922	0.276375	0.44532	0.339194	0.420031	0.253611
	378.2	0.358778	0.276635	0.445756	0.33947	0.419577	0.253591
	378.4	0.359236	0.276493	0.446311	0.339524	0.419188	0.254052
	378.6	0.35949	0.276236	0.446102	0.339747	0.418797	0.254023
	378.8	0.360072	0.276109	0.446533	0.339847	0.418139	0.253837
	379	0.360587	0.276591	0.44687	0.339954	0.417854	0.253817
	379.2	0.360933	0.27676	0.447383	0.339838	0.417834	0.253772
	379.4	0.361039	0.276769	0.44793	0.339475	0.418209	0.253522
	379.6	0.361459	0.27644	0.448594	0.339057	0.418229	0.253709
	379.8	0.361242	0.276361	0.449512	0.338995	0.418899	0.253788
	380	0.361385	0.276056	0.449994	0.338721	0.419014	0.2538
	380.2	0.36158	0.276071	0.450981	0.33816	0.419525	0.253517
	380.4	0.361651	0.275918	0.451304	0.338341	0.419601	0.253618
	380.6	0.362306	0.275773	0.451453	0.338418	0.419603	0.253774
	380.8	0.362275	0.275912	0.451255	0.338462	0.419506	0.25387
	381	0.362454	0.275729	0.450752	0.338309	0.419667	0.253477
	381.2	0.362581	0.27529	0.450759	0.338658	0.419761	0.253132
	381.4	0.362603	0.275247	0.450397	0.338693	0.419863	0.253347
	381.6	0.362695	0.275563	0.450106	0.33869	0.42018	0.25378
	381.8	0.362734	0.27533	0.450064	0.338929	0.420245	0.25381
	382	0.36235	0.275378	0.450158	0.339437	0.420579	0.253904
	382.2	0.362253	0.27561	0.450117	0.339122	0.420788	0.25422
	382.4	0.362762	0.275846	0.449853	0.338957	0.420767	0.254389
	382.6	0.362962	0.276308	0.450046	0.339561	0.420226	0.254593
	382.8	0.36343	0.276929	0.449985	0.339475	0.42016	0.254443
	383	0.363514	0.277138	0.450011	0.338923	0.420366	0.254884
	383.2	0.363148	0.277057	0.449533	0.338435	0.42074	0.254998
	383.4	0.363015	0.277485	0.449487	0.338399	0.42135	0.255129
	383.6	0.363004	0.27732	0.449471	0.338563	0.421373	0.255657
	383.8	0.36271	0.277198	0.449494	0.338564	0.421401	0.255467
	384	0.362571	0.277359	0.449323	0.338481	0.420935	0.255365
	384.2	0.362259	0.277471	0.449457	0.338473	0.421142	0.255597
	384.4	0.362087	0.277475	0.449125	0.338735	0.420707	0.255559
	384.6	0.362619	0.277481	0.448836	0.33937	0.420727	0.255738
	384.8	0.362568	0.277863	0.449005	0.339225	0.420905	0.255341
	385	0.362394	0.277136	0.449371	0.339488	0.420832	0.254735
	385.2	0.362112	0.277096	0.449762	0.339518	0.420752	0.254752
	385.4	0.362021	0.277292	0.450122	0.339371	0.420576	0.254362
	385.6	0.362156	0.27729	0.450189	0.339557	0.421114	0.253995
	385.8	0.361953	0.277533	0.450698	0.339951	0.421569	0.253681
	386	0.361569	0.278124	0.450734	0.339912	0.421977	0.25352
	386.2	0.361633	0.278089	0.451288	0.340007	0.42164	0.25344
	386.4	0.362205	0.278101	0.451664	0.340061	0.421704	0.253755
	386.6	0.36194	0.278093	0.4518	0.340101	0.42173	0.254027
	386.8	0.361956	0.277976	0.451371	0.339428	0.421917	0.254048
	387	0.362015	0.277755	0.451347	0.339235	0.422058	0.25438
	387.2	0.361891	0.277749	0.450897	0.339542	0.422467	0.254475
	387.4	0.362394	0.277697	0.450496	0.339649	0.42274	0.255117
	387.6	0.362156	0.276987	0.450311	0.339632	0.422245	0.255387
	387.8	0.362288	0.276704	0.450428	0.339703	0.421847	0.255662
	388	0.362407	0.276758	0.450296	0.339608	0.42169	0.25647
	388.2	0.362482	0.276634	0.449935	0.339688	0.421541	0.257203
	388.4	0.362784	0.276692	0.449851	0.340027	0.421648	0.257674
	388.6	0.363207	0.276735	0.449659	0.340383	0.421851	0.258137
	388.8	0.363052	0.27683	0.449887	0.340251	0.422009	0.258197
	389	0.363334	0.276464	0.449551	0.340098	0.422064	0.258137
	389.2	0.363277	0.276979	0.449804	0.340052	0.422109	0.25804
	389.4	0.364087	0.276634	0.450024	0.340565	0.422214	0.257954
	389.6	0.364127	0.276785	0.449774	0.340853	0.422429	0.257989
	389.8	0.364383	0.276921	0.45019	0.340777	0.422257	0.257591
	390	0.36409	0.276882	0.45011	0.340824	0.422324	0.257095
	390.2	0.364129	0.27635	0.45032	0.340844	0.422128	0.256706
	390.4	0.36419	0.276648	0.450398	0.340559	0.422717	0.256692
	390.6	0.36374	0.276896	0.450506	0.339978	0.422878	0.25616
	390.8	0.363895	0.276295	0.450516	0.33981	0.423222	0.255925
	391	0.363885	0.276466	0.450652	0.339934	0.423476	0.255473
	391.2	0.363825	0.276125	0.450638	0.340033	0.423951	0.255353
	391.4	0.36407	0.275853	0.450626	0.339943	0.424154	0.255432
	391.6	0.364344	0.275721	0.451381	0.339898	0.423965	0.255364
	391.8	0.364945	0.275996	0.451725	0.339507	0.423832	0.255495
	392	0.364927	0.276098	0.451411	0.339532	0.424008	0.255692
	392.2	0.364735	0.276213	0.451228	0.339636	0.424228	0.255733
	392.4	0.364602	0.276945	0.451485	0.340023	0.424375	0.255883
	392.6	0.364532	0.277442	0.450961	0.340421	0.424487	0.255594
	392.8	0.364482	0.277544	0.451032	0.340633	0.424427	0.255818
	393	0.364338	0.27761	0.450959	0.340558	0.424568	0.255595
	393.2	0.364101	0.277621	0.451307	0.340615	0.424464	0.255827
	393.4	0.364516	0.277672	0.451105	0.340663	0.424364	0.256392
	393.6	0.363768	0.277913	0.450733	0.340808	0.424208	0.256464
	393.8	0.363711	0.277907	0.450678	0.340773	0.424045	0.256661
	394	0.363029	0.277647	0.45082	0.340749	0.424002	0.256257
	394.2	0.362848	0.277194	0.451251	0.34087	0.423831	0.256493
	394.4	0.362568	0.277373	0.451639	0.340741	0.424209	0.25659
	394.6	0.362522	0.276622	0.451839	0.340273	0.424474	0.256671
	394.8	0.362759	0.275785	0.452144	0.340632	0.424994	0.25684
	395	0.362552	0.276099	0.452762	0.340681	0.425139	0.256852
	395.2	0.363078	0.275795	0.453308	0.340534	0.425558	0.256912
	395.4	0.363297	0.275379	0.454008	0.340244	0.425569	0.256847
	395.6	0.363729	0.275372	0.454522	0.339968	0.425493	0.256819
	395.8	0.363831	0.275703	0.454143	0.339913	0.425504	0.256741
	396	0.363787	0.276218	0.454167	0.340211	0.425582	0.256677
	396.2	0.363762	0.276065	0.45432	0.340475	0.425551	0.256457
	396.4	0.364015	0.276777	0.454148	0.340904	0.425184	0.256526
	396.6	0.36381	0.276867	0.453931	0.340977	0.42519	0.256597
	396.8	0.364278	0.276858	0.453929	0.340739	0.425424	0.25655
	397	0.364228	0.276989	0.453957	0.340258	0.425755	0.256266
	397.2	0.364687	0.277427	0.453962	0.33985	0.425724	0.256813
	397.4	0.364824	0.277661	0.453419	0.340031	0.425307	0.256762
	397.6	0.365132	0.278367	0.453312	0.340344	0.425302	0.256573
	397.8	0.365472	0.278433	0.453585	0.340512	0.425309	0.256493
	398	0.365671	0.278701	0.453656	0.340615	0.425097	0.256319
	398.2	0.365995	0.279025	0.454025	0.340903	0.424741	0.256632
	398.4	0.366102	0.279609	0.454038	0.341098	0.425249	0.256515
	398.6	0.366308	0.27961	0.454298	0.340921	0.425386	0.256482
	398.8	0.366286	0.279855	0.454754	0.34089	0.425975	0.256376
	399	0.365938	0.280336	0.455354	0.340879	0.425995	0.25616
[truncated: 1,004 more rows]

## Sheet: Figure 1e
	Fig. 1. Isolation of BQ.1.1 and XBB.1.5 neutralizing antibody 7F3 from COVID-19 convalescent individuals.
	(e) Binding of 7F3 to 33 RBD-Fc proteins containing single or triple mutations. GW01 and LY-CoV1404 were used as controls.
	OD405
	7F3 Conc. (ng/mL)	WT RBD	A372T	F374A	T376A	F377A	S383A	P384A	T385A	D427A	D428A	N439K	G446V	L452R	I472V	A475V	T478I	V483A	E484A	G485A	F486A	N487A	F490L	Q493A	N501Y	G504N	Y508H	E516A	L517A	NGV500-502AAA		WT RBD	NNL439-441AAA	NYN448-450AAA	GST476-478AAA	NGV481-483AAA	YQP504-506AAA
	10	3.52564	3.50626	3.51263	3.52235	3.49228	3.53062	3.54076	3.50155	3.49844	3.56358	3.52399	3.4364	3.61836	3.60824	3.60824	3.6372	3.60824	3.62248	3.61428	3.60425	3.6415	3.63083	3.64803	3.58676	3.55848	3.55315	3.55315	3.53925	3.54441		4.1364	4.1861	3.998	4.0731	4.0036	4.1502
	2	3.53566	3.49381	3.47138	3.49228	3.49075	3.51909	3.4817	3.48621	3.4817	3.52235	3.47578	3.45144	3.65244	3.61226	3.60624	3.57548	3.56449	3.56268	3.58486	3.58297	3.61024	3.58486	3.63294	3.6372	3.56027	3.54268	3.52248	3.53584	3.53078		4.3151	4.3546	3.8397	4.0396	3.7618	4.0013
	0.4	3.57269	3.51909	3.52896	3.53736	3.54248	3.51423	3.51585	3.51423	3.53062	3.53566	3.53398	3.38212	3.67988	3.63083	3.62041	3.59445	3.61836	3.51494	3.60624	3.65466	3.59834	3.63083	3.65244	3.62041	3.58806	3.56933	3.56206	3.56027	3.55848		4.2403	4.1855	3.5778	3.8754	3.5323	3.9614
	0.08	3.29821	3.28663	3.13268	3.25629	3.25012	3.32442	3.2689	3.27908	3.18142	3.28284	3.0608	2.3404	3.44091	3.40063	3.37067	3.36836	3.268	2.10227	3.36263	3.24055	3.40063	3.40688	3.24313	3.27724	3.31569	3.38418	3.21169	3.25123	3.13858		2.6042	3.0725	2.528	2.7806	2.6048	3.1474
	0.016	1.05672	1.08412	0.9704	1.05429	1.05135	1.07777	1.11206	1.00333	1.01109	1.05625	0.844638	0.678318	1.13147	1.01298	1.0878	1.08046	1.04796	0.566835	1.11253	0.979566	1.10736	1.10171	0.976008	0.984102	1.09436	1.12235	1.02221	1.07814	0.869097		0.5494	0.8333	0.7935	0.8126	0.8097	0.9779
	0.0032	0.299334	0.267778	0.255977	0.271161	0.265481	0.275734	0.278723	0.262062	0.263635	0.28435	0.235738	0.23637	0.282746	0.274093	0.281396	0.287403	0.261292	0.154338	0.28439	0.253983	0.27628	0.280921	0.291106	0.29978	0.277751	0.293881	0.283024	0.293697	0.235674		0.1537	0.2145	0.2155	0.2168	0.2262	0.2567
	0.00064	0.161097	0.126579	0.107565	0.107312	0.113107	0.112278	0.110666	0.105652	0.107034	0.109939	0.109481	0.108994	0.132737	0.115819	0.115035	0.133498	0.110326	0.0840336	0.110511	0.110296	0.118278	0.116327	0.108085	0.131722	0.120422	0.128702	0.116347	0.119251	0.119089		0.0735	0.087	0.0868	0.0913	0.0942	0.1044
	0.000128	0.123284	0.0960676	0.093433	0.0939938	0.0982971	0.111275	0.114115	0.111333	0.132092	0.133968	0.105575	0.114938	0.118525	0.1119	0.122164	0.116312	0.105262	0.0705427	0.0820205	0.0823996	0.106824	0.120151	0.144732	0.168107	0.0964005	0.0964431	0.101103	0.0859508	0.085209		0.0581	0.0706	0.0671	0.0687	0.0648	0.0772
	LY-CoV 1404 Conc. (ng/mL)	WT RBD	A372T	F374A	T376A	F377A	S383A	P384A	T385A	D427A	D428A	N439K	G446V	L452R	I472V	A475V	T478I	V483A	E484A	G485A	F486A	N487A	F490L	Q493A	N501Y	G504N	Y508H	E516A	L517A	NGV500-502AAA		WT RBD	NNL439-441AAA	NYN448-450AAA	GST476-478AAA	NGV481-483AAA	YQP504-506AAA
	10	3.50825	3.55703	3.36463	3.55172	3.48653	3.53448	3.41294	3.52944	3.08408	3.48957	3.52281	0.513817	3.63763	3.66867	3.33553	3.60074	3.35074	2.93995	3.49797	3.65733	3.53183	3.3949	3.65957	3.47975	3.46696	3.55669	3.27291	3.20214	3.57301		3.58316	3.58505	1.1261	3.45633	3.13667	1.04958
	2	3.50194	3.50037	3.14784	3.40284	3.41166	3.50037	3.30693	3.52612	2.90184	3.40912	3.48957	0.426038	3.62498	3.57222	3.29385	3.50265	3.16625	2.55952	3.3334	3.53859	3.49488	3.29677	3.58152	3.47091	3.39508	3.51111	3.09898	3.12454	3.54096		3.57382	3.54521	1.01161	3.33958	2.87893	0.865139
	0.4	3.41679	3.46585	2.63907	3.1164	3.08588	3.31399	2.95054	3.50351	2.35436	3.13688	3.4911	0.324524	3.45658	3.59295	2.77223	3.20084	2.56113	1.89824	2.69325	3.49952	2.988	2.73134	3.57038	2.96195	2.91106	3.43758	2.64045	2.58997	3.51595		3.58127	3.56107	0.549033	3.05223	2.62163	0.545123
	0.08	1.85135	1.96151	1.23046	1.60239	1.61798	1.86361	1.51773	2.17261	1.23718	1.70504	2.11563	0.179412	1.72625	2.29716	1.24012	1.69206	1.23349	0.908116	1.35719	1.92295	1.42723	1.2897	2.10622	1.40968	1.46088	1.98067	1.33722	1.32942	2.33867		2.46646	2.36282	0.235392	1.62275	1.28023	0.23102
	0.016	0.569723	0.572195	0.349053	0.461372	0.502382	0.575996	0.434121	0.647909	0.358538	0.535746	0.594603	0.108054	0.51905	0.68744	0.407191	0.500446	0.386176	0.263272	0.406538	0.559027	0.423301	0.376739	0.626283	0.396833	0.404565	0.566258	0.382217	0.42856	0.688317		0.664627	0.640233	0.0991437	0.447929	0.370857	0.115589
	0.0032	0.163437	0.203007	0.140535	0.161821	0.172582	0.180257	0.149459	0.209506	0.141369	0.183206	0.188134	0.0739482	0.188917	0.20995	0.147088	0.169054	0.13925	0.117359	0.141939	0.193048	0.142909	0.145768	0.185411	0.167099	0.134953	0.173539	0.144914	0.15112	0.203046		0.196776	0.205051	0.0813061	0.154552	0.142082	0.0998673
	0.00064	0.0863644	0.107462	0.10659	0.103868	0.0944421	0.0973488	0.0986273	0.0941214	0.0947423	0.0941539	0.126765	0.0758262	0.11141	0.111599	0.0916143	0.104976	0.0892803	0.0755011	0.0874394	0.107436	0.0886694	0.106761	0.15398	0.0902637	0.091108	0.089446	0.0851742	0.0895619	0.100522		0.0845898	0.0959607	0.0732796	0.0924566	0.0878382	0.0905234
	0.000128	0.0987307	0.092205	0.100664	0.0914671	0.0989687	0.103091	0.0901111	0.107245	0.0947944	0.112226	0.132258	0.093335	0.10973	0.105374	0.117207	0.11143	0.0993111	0.0827976	0.108031	0.110717	0.0963955	0.0812031	0.0909443	0.0905823	0.0767775	0.0724253	0.0788415	0.078745	0.0921303		0.072778	0.0773259	0.0686264	0.0748087	0.0691124	0.0704562
	GW01 Conc. (ng/mL)	WT RBD	A372T	F374A	T376A	F377A	S383A	P384A	T385A	D427A	D428A	E516A	L517A	NNL439-441AAA	NYN448-450AAA	GST476-478AAA	NGV500-502AAA	YQP504-506AAA		WT RBD	N439K	G446V	L452R	I472V	A475V	T478I	V483A	F490L	G504N	Y508H		WT RBD	E484A	G485A	F486A	N487A	Q493A	N501Y
	10	4.1691	4.2397	3.2605	4.0003	3.9748	4.192	4.0694	4.0709	3.1876	3.7571	3.473	3.094	3.6365	2.8293	2.9714	4.1565	2.7101		3.898	3.885	3.807	3.867	3.854	3.859	3.622	3.874	3.787	3.827	3.881		3.52446	2.64907	3.43791	3.55881	3.52778	3.57706	3.52945
	2	4.2663	4.3107	2.9945	3.93	3.8749	4.1001	3.9396	3.8812	2.8763	3.5982	3.1905	2.9382	3.6298	2.7954	2.8979	4.2645	2.4345		3.879	3.859	3.799	3.875	3.665	3.875	3.534	3.857	3.778	3.832	3.838		3.47607	2.43067	3.38332	3.52282	3.43927	3.51145	3.53788
	0.4	4.1493	4.2704	2.8912	3.7727	3.7429	4.0028	3.863	3.9027	2.6321	3.6028	3.1867	2.8982	3.5384	2.7537	2.8738	4.0349	2.2006		3.776	3.52	3.472	3.625	2.491	3.544	2.881	3.458	3.473	3.634	3.562		3.44749	2.17313	3.24199	3.53788	3.40035	3.56602	3.51145
	0.08	2.8757	3.2303	2.4502	3.0369	3.3206	3.1326	3.1333	3.0395	1.957	2.7645	2.5202	2.2553	2.6877	2.1574	2.0412	2.8159	1.8534		1.821	1.85	1.752	1.704	1.642	1.695	1.805	1.708	1.917	1.902	1.622		2.31911	1.33182	2.02482	2.56693	2.27112	2.4435	2.34837
	0.016	0.8571	0.7872	0.9186	0.9903	0.9407	0.9049	1.0097	1.0035	0.6407	0.8581	0.8101	0.8608	0.6695	0.7278	0.6045	0.4977	0.6275		0.382	0.416	0.531	0.385	0.608	0.383	0.824	0.484	0.492	0.588	0.37		0.617961	0.407481	0.581492	0.654987	0.615708	0.562197	0.617707
	0.0032	0.2307	0.2023	0.2372	0.2491	0.2359	0.2316	0.2456	0.2447	0.1806	0.2186	0.2163	0.216	0.1682	0.1804	0.137	0.1325	0.1635		0.136	0.138	0.145	0.123	0.239	0.149	0.553	0.148	0.154	0.153	0.152		0.199256	0.163801	0.210004	0.226717	0.206942	0.192455	0.194831
	0.00064	0.0943	0.1025	0.1117	0.1099	0.1088	0.1081	0.1051	0.1104	0.096	0.1025	0.1054	0.1047	0.0964	0.0949	0.081	0.0854	0.0898		0.081	0.087	0.122	0.084	0.581	0.097	0.499	0.084	0.087	0.1	0.083		0.112681	0.168314	0.167004	0.11449	0.130509	0.114534	0.113289
	0.000128	0.0634	0.0825	0.0823	0.0781	0.0824	0.0832	0.0853	0.0792	0.0784	0.0719	0.0688	0.0682	0.0684	0.0658	0.0723	0.0701	0.0686		0.075	0.076	0.093	0.075	0.261	0.072	0.449	0.075	0.076	0.075	0.091		0.110205	0.107817	0.162519	0.121081	0.112363	0.094798	0.104401

## Sheet: Figure 2b
		Fig. 2. Neutralization breadth and potency of bispecific antibody G7-Fc
		(b) cross-linking SDS-PAGE and SDS-PAGE analysis of G7-Fc, 7G-Fc, 7F3, GW01. Binding specificities

## Sheet: Figure 2c
	Fig. 2. Neutralization breadth and potency of bispecific antibody G7-Fc
	(c) Binding specificities of the bispecific antibodies G7-Fc and 7G-Fc to the RBD-his proteins of WT, Delta, BA.1, BA.5, BF.7, BQ.1.1, XBB, XBB.1.5, XBB.1.16 as measured by ELISA and BLI experiments.
		RBD binding (OD405)
	G7-Fc Conc. (nM)	WT-RBD	Delta-RBD	BA.1-RBD	BA.5-RBD	XBB-RBD	BQ.1.1-RBD	XBB.1.5-RBD	XBB.1.16-RBD	BF.7-RBD
	294.12	3.944	3.938	3.934	3.979	3.987	3.982	4	4	3.915
	58.82	3.957	3.997	3.927	3.986	4	4	4	4	3.923
	11.76	3.93	3.994	3.901	3.932	3.968	3.991	4	4	3.951
	2.35	3.958	3.966	3.771	3.539	3.827	3.965	4	4	3.901
	0.471	3.818	3.841	1.686	1.238	1.547	3.611	3.859	3.939	3.376
	0.0941	2.422	2.645	0.439	0.286	0.423	1.283	2.065	2.466	1.269
	0.01882	1.047	1.238	0.216	0.145	0.156	0.413	0.582	0.574	0.378
	0.00376	0.321	0.409	0.144	0.106	0.106	0.173	0.379	0.201	0.181
		RBD binding (OD405)
	7G-Fc Conc. (nM)	WT-RBD	Delta-RBD	BA.1-RBD	BA.5-RBD	XBB-RBD	BQ.1.1-RBD	XBB.1.5-RBD	XBB.1.16-RBD	BF.7-RBD
	294.12	3.966	3.955	4	3.951	3.95	3.977	4	4	3.903
	58.82	3.965	3.987	3.942	3.961	3.992	3.976	4	4	3.943
	11.76	3.967	3.977	3.269	3.634	3.926	3.909	3.979	3.993	3.88
	2.35	3.941	3.959	1.246	1.381	2.185	3.34	3.609	3.41	2.953
	0.471	3.865	3.789	0.403	0.407	0.722	1.139	1.262	0.901	1.062
	0.0941	2.147	2.034	0.474	0.175	0.245	0.377	0.629	0.265	0.302
	0.01882	0.675	0.661	0.233	0.153	0.149	0.156	0.355	0.168	0.15
	0.00376	0.42	0.515	0.14	0.109	0.149	0.133	0.402	0.139	0.111

## Sheet: Figure 2d
	Fig. 2. Neutralization breadth and potency of bispecific antibody G7-Fc
	(d) binding affinities KD valuesof the bispecific antibodies G7-Fc and 7G-Fc to the RBD-his proteins of WT, Delta, BA.1, BA.5, BF.7, BQ.1.1, XBB, XBB.1.5, XBB.1.16 as measured by BLI experiments.
	Protein	Ab	KD (M)	KD Error	kon(1/Ms)	kon Error	kdis(1/s)	kdis Error
	SARS-CoV-2 RBD	G7-Fc	<1.0E-12	<1.0E-12	134400	369.2	<1.0E-07	/
		7G-Fc	<1.0E-12	<1.0E-12	138200	1142	<1.0E-07	/
	Delta RBD	G7-Fc	<1.0E-12	<1.0E-12	72880	2917	<1.0E-07	/
		7G-Fc	<1.0E-12	<1.0E-12	86030	4943	<1.0E-07	/
	BA.1 RBD	G7-Fc	7.036e-08	2.1e-09	10590	183.9	0.0007449	1.808e-05
		7G-Fc	2.598e-06	2.648e-07	5215	56.03	0.01355	0.001373
	BA.5 RBD	G7-Fc	<1.0E-12	<1.0E-12	26590	2359	<1.0E-07	/
		7G-Fc	<1.0E-12	<1.0E-12	24200	2034	<1.0E-07	/
	BF.7 RBD	G7-Fc	<1.0E-12	3.503e-10	33850	1501	<1.0E-07	/
		7G-Fc	5.37e-08	7.864e-10	15500	134.9	0.0008322	9.799e-06
	BQ.1.1 RBD	G7-Fc	<1.0E-12	<1.0E-12	86050	3867	<1.0E-07	/
		7G-Fc	<1.0E-12	<1.0E-12	114400	11660	<1.0E-07	/
	XBB RBD	G7-Fc	<1.0E-12	4.358e-12	53060	1447	<1.0E-07	/
		7G-Fc	9.181e-09	2.861e-10	60550	1059	0.0005559	1.434e-05
	XBB.1.5 RBD	G7-Fc	<1.0E-12	1.311e-10	41930	935.5	<1.0E-07	/
		7G-Fc	2.13e-08	4.228e-10	24850	264.4	0.0005293	8.872e-06
	XBB.1.16 RBD	G7-Fc	<1.0E-12	<1.0E-12	95120	4023	<1.0E-07	/
		7G-Fc	<1.0E-12	3.638e-10	62300	6381	<1.0E-07	/

## Sheet: Figure 2e
	Fig. 2. Neutralization breadth and potency of bispecific antibody G7-Fc
	e Neutralization breadth and potency of bispecific antibodies G7-Fc and 7G-Fc against the SARS-CoV-2 variants and sarbecoviruses. LY-CoV1404 was used as a control.
Conc.(nM)	G7-Fc(µg/ml)	WT		Alpha		Beta		Delta		Omicron BA.1		Omicron BA.2.12.1		BA.2.75		BL.1		BA.2.75.2		BN.2.1		CA.1		BA.2.75.4		BR.1		CH1.1		XBB		XBB.1.5		XBB.1.16		XBB.1.16.1		BA.5		BF.7		BA.4.6		BA.5.1.12		BA.5.6.2		BU.1
294.118	50	97.1476	91.2414	79.3914	62.7338	93.6158	94.047	98.2535	98.0717	93.0403	97.3312	97.0414	95.338	97.7641	92.9124	96.6236	94.9424	97.5162	97.6991	92.6891	97.6433	97.4697	98.9124	97.9009	94.3026	92.7144	93.1229	98.3872	98.0892	96.6992	95.8637	96.6992	95.8637	85.884	92.5559	92.836	93.369	98.1195	98.8986	99.5592	97.946	98.2535	98.0717	99.6794	98.9607	96.5223	97.7313	98.316	98.165
58.824	10	95.5543	89.7928	71.0452	74.9663	90.1025	94.918	93.4585	94.5884	95.4829	97.1541	95.723	96.8657	97.2667	94.9481	94.2599	93.715	92.4697	94.2139	94.8012	97.9892	96.4497	97.3212	99.4004	99.1982	94.3712	96.5619	95.0197	94.5612	93.4917	95.1973	93.4917	95.1973	89.8577	88.3195	87.667	86.518	97.4121	98.5462	95.884	92.5559	93.4585	94.5884	92.1474	97.0606	91.6526	95.0065	96.989	96.405
11.765	2	93.4806	82.8698	68.2714	75.9441	80.7977	80.579	97.2332	96.9379	84.0776	80.0081	97.5837	94.7817	97.4631	96.0165	95.4638	89.974	79.6358	73.1893	91.2134	97.5105	94.999	96.6172	95.9336	98.0059	96.003	93.6178	94.7036	92.1518	95.6565	96.8304	95.6565	96.8304	90.0907	76.6928	80.408	72.822	97.7974	95.7727	94.3345	95.612	97.2332	96.9379	96.3896	97.102	93.4628	94.1885	95.874	97.282
2.353	0.4	80.1003	57.052	76.6076	70.9603	65.1808	69.443	93.022	95.7118	68.3546	62.4125	96.8472	95.6415	90.4899	90.6121	70.0147	78.9112	73.9354	75.5759	92.2554	97.1781	70.5465	80.7305	92.5656	95.8348	92.1626	92.5068	88.6307	88.6837	90.55	90.1702	90.55	90.1702	86.8136	84.6821	70.487	70.189	86.3457	90.573	79.1995	84.2536	93.022	95.7118	83.8002	81.7907	84.1542	81.65	94.638	97.438
0.471	0.08	62.1224	69.1302	60.5837	74.7817	65.5821	69.125	66.5351	52.3094	51.8712	56.2809	94.7225	94.6707	64.3104	62.7219	62.5379	59.6059	57.7597	55.529	84.6178	83.3054	53.8546	51.1261	75.6107	76.9633	61.0632	79.1657	69.8462	64.3343	52.843	55.5319	58.843	60.5319	51.1027	52.7683	50.332	52.105	98.5156	72.0234	78.3752	66.1078	66.5351	52.3094	52.7522	53.0727	59.9506	59.4638	64.7	64.486
0.094	0.016	52.0367	58.9096	39.6009	47.6079	25.8741	36.533	59.8459	50.268	53.2356	53.1965	70.6024	60.5246	55.3377	51.1171	48.8454	43.9524	56.9395	56.4809	59.674	63.8227	35.9681	38.7789	49.7879	49.6525	45.8922	40.5204	30.9812	36.885	33.4161	21.3034	23.4161	51.3034	15.8593	13.5054	51.001	36.054	65.458	61.9481	69.3197	65.9742	59.8459	50.268	32.5333	38.2853	52.5777	31.6226	27.749	24.598
0.019	0.0032	16.1097	18.5307	29.1544	22.2001	22.5569	16.252	34.4776	12.8101	50.3072	49.727	40.7493	40.4311	25.6715	31.522	26.7569	23.4244	25.8579	30.7156	41.7266	44.8607	28.2644	25.1547	29.9475	34.3815	8.08781	35.8832	14.2092	10.7075	13.7645	18.3939	13.7645	18.3939	16.4292	11.5659	15.209	31.863	40.004	39.6559	58.6116	51.8683	34.4776	12.8101	51.3105	47.4717	15.993	16.3444	11.693	19.881
0.004	0.00064	2.7352	10.8976	28.4011	-6.65503	15.166	8.779	18.0032	17.1531	30.8828	26.2429	16.6162	30.4982	10.6011	11.2819	21.5689	10.1993	4.07687	-1.50293	12.2389	23.1514	18.3866	22.1777	27.1532	20.5629	4.01574	4.80209	1.79703	4.17833	7.80101	-7.24061	7.80101	-7.24061	1.89429	-1.26302	8.119	11.426	-3.74611	8.99813	16.6378	17.2533	18.0032	17.1531	29.5997	4.72427	11.2042	16.1346	7.995	6.823
Conc.(nM)	7G-Fc(µg/ml)	WT		Alpha		Beta		Delta		Omicron BA.1		Omicron BA.2.12.1		BA.2.75		BL.1		BA.2.75.2		BN.2.1		CA.1		BA.2.75.4		BR.1		CH1.1		XBB		XBB.1.5		XBB.1.16		XBB.1.16.1		BA.5		BF.7		BA.4.6		BA.5.1.12		BA.5.6.2		BU.1
294.118	50	99.2578	98.4019	83.27	96.47	96.0713	96.7045	93.2282	97.1083	95.55	97.2003	19.6101	43.9354	98.8625	94.9908	97.9286	94.0581	67.3067	65.8886	98.2881	90.2711	67.5013	54.5885	97.8106	97.9323	97.0202	95.4509	16.9071	27.5288	53.2228	76.0038	69.3738	78.2282	90.1557	82.179	39.4117	37.3572	85.2731	86.7972	90.1756	87.5429	10.856	-6.91851	-24.2398	1.18536	5.22312	5.35701	69.231	60.009
58.824	10	98.549	98.0414	81.28	72.36	93.0926	96.6298	95.2083	90.9017	95.981	95.948	20.3431	49.1934	94.3586	94.8281	92.0325	95.1118	50.1807	51.6113	98.3748	97.7552	56.6529	37.7602	96.8434	94.3828	94.3175	94.0582	10.399	8.77271	31.9686	35.5716	71.6742	61.0547	49.3583	47.6966	24.0111	11.1238	63.2314	65.7712	86.579	81.8802	-1.63068	6.51564	-34.4099	6.95757	7.04885	4.63889	59.818	55.046
11.765	2	96.0396	97.0284	74.4	70.94	92.264	94.0298	93.5113	96.7725	51.1938	46.245	32.0787	27.456	94.3291	94.1187	84.402	89.3458	35.8375	37.1122	94.0296	94.959	34.3882	48.3416	95.2847	87.3897	93.0982	97.2788	20.2607	7.1217	26.409	21.1575	66.9694	66.9287	27.5062	22.744	10.6565	-2.91583	49.5506	43.7884	82.137	79.3021	-3.728	4.73414	-4.03711	-4.44941	14.1449	-8.96892	32.702	30.688
2.353	0.4	95.2327	96.6119	72.95	71.79	94.935	95.7374	95.3921	96.1732	41.509	20.9844	69.0622	54.9087	86.7466	82.6514	82.3822	78.264	20.7537	10.2224	90.2277	86.223	31.8926	12.1055	93.1055	83.0497	84.0636	91.1208	20.4092	13.4875	22.1954	25.3598	50.3715	50.5329	21.7183	24.5798	6.39115	1.97558	40.0629	32.1583	50.6955	51.6398	0.912008	2.06998	9.94159	-2.6885	15.6298	-2.57885	27.958	31.495
0.471	0.08	79.0566	70.705	67.68	58.45	55.0746	59.5506	87.6608	95.6887	13.5002	27.7065	37.8018	26.6507	78.6817	74.5682	50.8972	49.4685	11.5829	5.44763	77.1041	54.3884	25.3823	4.31828	68.3825	64.5247	76.434	60.7256	31.2258	12.9678	31.0139	32.4507	22.9949	22.3186	38.2879	23.492	8.60678	-0.340354	6.26183	29.6841	37.0494	30.4569	0.847226	-18.7169	-8.9126	-3.6468	12.7208	-6.77804	19.063	24.685
0.094	0.016	21.0971	33.3439	20.85	23.77	50.0358	49.264	46.9558	50.1697	15.8049	5.86425	35.4211	31.2441	50.741	50.0346	8.04167	21.2078	5.95028	3.94377	26.8738	39.9806	21.1058	25.4065	34.2829	30.4853	23.0348	35.4786	11.0033	10.1927	37.2115	38.1636	19.5751	19.6277	-9.62492	11.7912	14.0111	3.62886	41.7551	66.1905	32.5526	34.526	-2.7374	-6.78894	-16.5435	-12.0082	2.0929	-13.0342	12.904	6.746
0.019	0.0032	-12.3382	-18.0852	11.0277	10.0823	10.7045	10.7045	15.8837	22.0858	5.89731	7.25993	2.36697	2.34251	33.0723	27.4968	10.1254	14.5308	4.71822	6.79378	32.3204	12.2351	12.1273	4.92465	14.3665	22.6494	1.19596	43.4233	16.5472	2.84724	27.7335	21.5532	-13.6288	5.67143	2.75509	-14.2706	16.3261	-0.459668	25.353	24.6967	0.186683	-5.88675	4.92849	-12.3926	5.72067	-6.034	-1.04523	-9.22452	9.23	3.671
0.004	0.00064	-12.6386	-34.8379	2.6711	5.4437	5.379	5.781	-17.0739	17.0739	6.90581	5.38364	5.34057	7.01983	10.4803	18.3146	10.6011	11.2819	1.05557	5.08707	31.3961	14.6365	10.7777	-16.7663	13.3451	12.7119	11.0675	13.104	11.0383	8.56337	17.8531	15.4172	5.09272	-5.67143	-8.51819	-5.88632	25.2466	6.4962	23.6546	28.5161	-3.0224	-6.38457	-2.20562	-1.39585	-9.67188	-6.5367	5.08923	1.54731	3.112	3.221
[truncated: 8 more columns]

## Sheet: Figure 2f
	Fig. 2. Neutralization breadth and potency of bispecific antibody G7-Fc
	(f) Neutralization of authentic viruses BQ.1 and XBB.1 by G7-Fc.
		Neutralization percent (%)
	G7-Fc Conc.(nM)	BQ.1			XBB.1
	588.235	100	100	100	100	100	100
	196.078	100	100	100	100	100	100
	65.3595	99.0876	100	99.0876	100	100	100
	21.7865	89.9635	89.9635	83.5766	91.9517	94.9698	96.9819
	7.26216	46.1679	55.292	60.7664	67.8068	67.8068	71.831
	2.42072	3.28467	12.4088	22.4453	38.6318	41.6499	32.5956
	0.806906	0	8.75912	6.93431	14.4869	24.5473	12.4748
	0.268971	0	6.0219	15.146	0	9.45674	9.45674
	0.0896588	13.3212	0	18.7956	31.5895	2.41449	7.44467
	0.0298882	0	0	0	18.5111	24.5473	13.4809
	0.00996471	0	6.0219	3.28467	0	0	3.42052

[truncated: 10 more sheets: Figure 3b, Figure 3c, Figure 4b, Figure 4c, Figure 4d, Figure 5d, Supplementary Fig. S2, Supplementary Fig. S3, Supplementary Fig. S4a, Supplementary Fig. S4b]
